# Supplementary material for: ﻿Systematic revision of species of Atractilina and Spiropes hyperparasitic on Meliolales (Ascomycota) in the tropics
Source: MycoKeys. 2024 Apr 11;103:167–213. doi: 10.3897/mycokeys.103.115799 (PMC11031638; doi:10.3897/mycokeys.103.115799)
Supplement: XML Treatment for Atractilina parasitica [file mycokeys.103.115799-treatment1.xml]

<!DOCTYPE tp:taxon-treatment
  PUBLIC "-//TaxonX//DTD Taxonomic Treatment Publishing DTD v0 20100105//EN" "tax-treatment-NSO.dtd">
<tp:taxon-treatment xmlns:tp="http://www.plazi.org/taxpub"><tp:treatment-meta><kwd-group><label>Taxon classification</label><kwd>
                  <named-content content-type="kingdom">Fungi</named-content>
                </kwd><kwd>
                  <named-content content-type="order">Meliolales</named-content>
                </kwd><kwd>
                  <named-content content-type="phylum">Ascomycota</named-content>
                </kwd></kwd-group><mixed-citation publication-type="journal"><person-group><name><surname>Bermúdez-Cova</surname><given-names>Miguel A.</given-names></name><name><surname>Hofmann</surname><given-names>Tina A.</given-names></name><name><surname>Yorou</surname><given-names>Nourou S.</given-names></name><name><surname>Piepenbring</surname><given-names>Meike</given-names></name></person-group><article-title>﻿Systematic revision of species of <italic><tp:taxon-name><tp:taxon-name-part taxon-name-part-type="genus" reg="Atractilina">Atractilina</tp:taxon-name-part></tp:taxon-name></italic> and <italic><tp:taxon-name><tp:taxon-name-part taxon-name-part-type="genus" reg="Spiropes">Spiropes</tp:taxon-name-part></tp:taxon-name></italic> hyperparasitic on <tp:taxon-name><tp:taxon-name-part taxon-name-part-type="order">Meliolales</tp:taxon-name-part></tp:taxon-name> (<tp:taxon-name><tp:taxon-name-part taxon-name-part-type="phylum">Ascomycota</tp:taxon-name-part></tp:taxon-name>) in the tropics</article-title><source>MycoKeys</source><day>11</day><month>04</month><year>2024</year><volume>103</volume><fpage>167</fpage><lpage>213</lpage><pub-id pub-id-type="doi">10.3897/mycokeys.103.115799</pub-id></mixed-citation></tp:treatment-meta><tp:nomenclature><label>﻿</label><tp:taxon-name>
                <object-id xmlns:xlink="http://www.w3.org/1999/xlink" content-type="arpha" xlink:type="simple">CCE64AAC-C623-5E27-829A-E3902FEADE7D</object-id>
                <tp:taxon-name-part taxon-name-part-type="genus" reg="Atractilina">Atractilina</tp:taxon-name-part>
                <tp:taxon-name-part taxon-name-part-type="species" reg="parasitica">parasitica</tp:taxon-name-part>
              </tp:taxon-name><tp:taxon-authority>(G. Winter) Deighton &amp; Piroz., Mycol. Pap. 128: 34, 1972</tp:taxon-authority><xref ref-type="fig" rid="F1">Fig. 1</xref><tp:nomenclature-citation-list><tp:nomenclature-citation><tp:taxon-name>
                    <tp:taxon-name-part taxon-name-part-type="genus" reg="Arthrosporium"/>
                    <tp:taxon-name-part taxon-name-part-type="species" reg="parasiticum"/>
                  </tp:taxon-name><comment>≡ <tp:taxon-name><tp:taxon-name-part taxon-name-part-type="genus" reg="Arthrosporium">Arthrosporium</tp:taxon-name-part><tp:taxon-name-part taxon-name-part-type="species" reg="parasiticum">parasiticum</tp:taxon-name-part></tp:taxon-name> G. Winter, Hedwigia 25: 103, 1886. </comment></tp:nomenclature-citation><tp:nomenclature-citation><tp:taxon-name>
                    <tp:taxon-name-part taxon-name-part-type="genus" reg="Arthrosporium"/>
                    <tp:taxon-name-part taxon-name-part-type="species" reg="parasiticum"/>
                  </tp:taxon-name><comment>≡ <tp:taxon-name><tp:taxon-name-part taxon-name-part-type="genus" reg="Arthrobotryum">Arthrobotryum</tp:taxon-name-part><tp:taxon-name-part taxon-name-part-type="species" reg="parasiticum">parasiticum</tp:taxon-name-part></tp:taxon-name> (G. Winter) Hansf., Proc. Linn. Soc. Lond. 155: 64, 1943. </comment></tp:nomenclature-citation><tp:nomenclature-citation><tp:taxon-name>
                    <tp:taxon-name-part taxon-name-part-type="genus" reg="Isariopsis"/>
                    <tp:taxon-name-part taxon-name-part-type="species" reg="penicillata"/>
                  </tp:taxon-name><comment>= <tp:taxon-name><tp:taxon-name-part taxon-name-part-type="genus" reg="Isariopsis">Isariopsis</tp:taxon-name-part><tp:taxon-name-part taxon-name-part-type="species" reg="penicillata">penicillata</tp:taxon-name-part></tp:taxon-name> Ellis &amp; Everh., Bull. Torrey bot. Club 22: 438, 1895. </comment></tp:nomenclature-citation><tp:nomenclature-citation><tp:taxon-name>
                    <tp:taxon-name-part taxon-name-part-type="genus" reg="Phaeoisariopsis"/>
                    <tp:taxon-name-part taxon-name-part-type="species" reg="penicillata"/>
                  </tp:taxon-name><comment>≡ <tp:taxon-name><tp:taxon-name-part taxon-name-part-type="genus" reg="Phaeoisariopsis">Phaeoisariopsis</tp:taxon-name-part><tp:taxon-name-part taxon-name-part-type="species" reg="penicillata">penicillata</tp:taxon-name-part></tp:taxon-name> (Ellis &amp; Everh.) S.C. Jong &amp; E.F. Morris, Mycopath. Mycol. appl. 34: 271, 1968. </comment></tp:nomenclature-citation><tp:nomenclature-citation><tp:taxon-name>
                    <tp:taxon-name-part taxon-name-part-type="genus" reg="Arthrobotryum"/>
                    <tp:taxon-name-part taxon-name-part-type="species" reg="tecomae"/>
                  </tp:taxon-name><comment>= <tp:taxon-name><tp:taxon-name-part taxon-name-part-type="genus" reg="Arthrobotryum">Arthrobotryum</tp:taxon-name-part><tp:taxon-name-part taxon-name-part-type="species" reg="tecomae">tecomae</tp:taxon-name-part></tp:taxon-name> Henn., Hedwigia 43: 397, 1904. </comment></tp:nomenclature-citation><tp:nomenclature-citation><tp:taxon-name>
                    <tp:taxon-name-part taxon-name-part-type="genus" reg="Arthrobotryum"/>
                    <tp:taxon-name-part taxon-name-part-type="species" reg="caudatum"/>
                  </tp:taxon-name><comment>= <tp:taxon-name><tp:taxon-name-part taxon-name-part-type="genus" reg="Arthrobotryum">Arthrobotryum</tp:taxon-name-part><tp:taxon-name-part taxon-name-part-type="species" reg="caudatum">caudatum</tp:taxon-name-part></tp:taxon-name> Syd. &amp; P. Sydow, Etudes sur la Flore du Bas et Moyen Congo 3(1): 22, 1909. </comment></tp:nomenclature-citation><tp:nomenclature-citation><tp:taxon-name>
                    <tp:taxon-name-part taxon-name-part-type="genus" reg="Arthrobotryum"/>
                    <tp:taxon-name-part taxon-name-part-type="species" reg="dieffenbachiae"/>
                  </tp:taxon-name><comment>= <tp:taxon-name><tp:taxon-name-part taxon-name-part-type="genus" reg="Arthrobotryum">Arthrobotryum</tp:taxon-name-part><tp:taxon-name-part taxon-name-part-type="species" reg="dieffenbachiae">dieffenbachiae</tp:taxon-name-part></tp:taxon-name> F. Stevens, Bot. Gaz. 65: 237, 1918. </comment></tp:nomenclature-citation><tp:nomenclature-citation><tp:taxon-name>
                    <tp:taxon-name-part taxon-name-part-type="genus" reg="Atractilina"/>
                    <tp:taxon-name-part taxon-name-part-type="species" reg="callicarpae"/>
                  </tp:taxon-name><comment>= <tp:taxon-name><tp:taxon-name-part taxon-name-part-type="genus" reg="Atractilina">Atractilina</tp:taxon-name-part><tp:taxon-name-part taxon-name-part-type="species" reg="callicarpae">callicarpae</tp:taxon-name-part></tp:taxon-name> Dearn. &amp; Barthol., Mycologia 16: 175, 1924. </comment></tp:nomenclature-citation><tp:nomenclature-citation><tp:taxon-name>
                    <tp:taxon-name-part taxon-name-part-type="genus" reg="Podosporium"/>
                    <tp:taxon-name-part taxon-name-part-type="species" reg="pallidum"/>
                  </tp:taxon-name><comment>= <tp:taxon-name><tp:taxon-name-part taxon-name-part-type="genus" reg="Podosporium">Podosporium</tp:taxon-name-part><tp:taxon-name-part taxon-name-part-type="species" reg="pallidum">pallidum</tp:taxon-name-part></tp:taxon-name> Pat., Scient. Surv. P. Rico 8(1) Bot.: 103, 1926. </comment></tp:nomenclature-citation><tp:nomenclature-citation><tp:taxon-name>
                    <tp:taxon-name-part taxon-name-part-type="genus" reg="Eriomycopsis"/>
                    <tp:taxon-name-part taxon-name-part-type="species" reg="bosquieae"/>
                  </tp:taxon-name><comment>= <tp:taxon-name><tp:taxon-name-part taxon-name-part-type="genus" reg="Eriomycopsis">Eriomycopsis</tp:taxon-name-part><tp:taxon-name-part taxon-name-part-type="species" reg="bosquieae">bosquieae</tp:taxon-name-part></tp:taxon-name> Hansf., Bothalia 4(2): 466, 1942. </comment></tp:nomenclature-citation><tp:nomenclature-citation><tp:taxon-name>
                    <tp:taxon-name-part taxon-name-part-type="genus" reg="Arthrobotryum"/>
                    <tp:taxon-name-part taxon-name-part-type="species" reg="deightonii"/>
                  </tp:taxon-name><comment>= <tp:taxon-name><tp:taxon-name-part taxon-name-part-type="genus" reg="Arthrobotryum">Arthrobotryum</tp:taxon-name-part><tp:taxon-name-part taxon-name-part-type="species" reg="deightonii">deightonii</tp:taxon-name-part></tp:taxon-name> Hansf., Mycol. Pap. 15: 218, 1946. </comment></tp:nomenclature-citation><tp:nomenclature-citation><tp:taxon-name>
                    <tp:taxon-name-part taxon-name-part-type="genus" reg="Malacaria"/>
                    <tp:taxon-name-part taxon-name-part-type="species" reg="meliolicola"/>
                  </tp:taxon-name><comment>= <tp:taxon-name><tp:taxon-name-part taxon-name-part-type="genus" reg="Malacaria">Malacaria</tp:taxon-name-part><tp:taxon-name-part taxon-name-part-type="species" reg="meliolicola">meliolicola</tp:taxon-name-part></tp:taxon-name> Syd., Annls. Mycol. 28(1/2): 69, 1930. New synonym proposed in this study. </comment></tp:nomenclature-citation><tp:nomenclature-citation><tp:taxon-name>
                    <tp:taxon-name-part taxon-name-part-type="genus" reg="Paranectria"/>
                    <tp:taxon-name-part taxon-name-part-type="species" reg="flagellata"/>
                  </tp:taxon-name><comment>= <tp:taxon-name><tp:taxon-name-part taxon-name-part-type="genus" reg="Paranectria">Paranectria</tp:taxon-name-part><tp:taxon-name-part taxon-name-part-type="species" reg="flagellata">flagellata</tp:taxon-name-part></tp:taxon-name> Hansf., Proc. Linn. Soc. London 153(1): 28, 1941. New synonym proposed in this study. </comment></tp:nomenclature-citation><tp:nomenclature-citation><tp:taxon-name>
                    <tp:taxon-name-part taxon-name-part-type="genus" reg="Malacaria"/>
                    <tp:taxon-name-part taxon-name-part-type="species" reg="flagellata"/>
                  </tp:taxon-name><comment>≡ <tp:taxon-name><tp:taxon-name-part taxon-name-part-type="genus" reg="Malacaria">Malacaria</tp:taxon-name-part><tp:taxon-name-part taxon-name-part-type="species" reg="flagellata">flagellata</tp:taxon-name-part></tp:taxon-name> (Hansf.) Hansf., Mycol. Pap. 15: 128, 1946. New synonym proposed in this study. </comment></tp:nomenclature-citation></tp:nomenclature-citation-list></tp:nomenclature><tp:treatment-sec sec-type="description" id="SECID0E2RAE"><title>Description.</title><p><bold><italic>Colonies</italic></bold> effuse, rust brown or pale brown, with hyphae that form large, erect, dark synnemata clearly visible under the stereomicroscope, but sometimes only loose unstalked tufts around the tips of the setae of the meliolalean host. <bold><italic>Hyphae</italic></bold> superficial, branched, septate, thin-walled, 1–2.5 µm wide, smooth. <bold><italic>Conidiophores</italic></bold> may form straw-coloured or pale olivaceous synnemata up to 1.5 mm long, 40 µm wide at the basal stalk-like part. Sometimes the synnemata grow around and up the setae of the meliolalean host. Individual conidiophores straight or sometimes flexuous, cylindrical, 2.5–5 µm thick towards the apex, pale olivaceous brown, with denticles. <bold><italic>Conidia</italic></bold> solitary, straight or slightly curved, fusiform, truncate at the base, tapering towards the apex and often terminating in a little bulbous swelling, 1 to mostly 3 septate, thin-walled, variable in size, (17–)30–37(–80) × (3.5–)7–8.5 µm, at first more or less colourless, at maturity becoming pale straw coloured, minutely rough-walled. As seen by <abbrev xmlns:xlink="http://www.w3.org/1999/xlink" xlink:title="scanning electron microscopy" id="ABBRID0EPSAE" xlink:type="simple">SEM</abbrev>, the ornamentation of the surface of the conidia is distinctly reticulated, with thin networks and no ridges.</p><fig id="F1" position="float" orientation="portrait"><object-id xmlns:xlink="http://www.w3.org/1999/xlink" content-type="doi" xlink:type="simple">10.3897/mycokeys.103.115799.figure1</object-id><object-id xmlns:xlink="http://www.w3.org/1999/xlink" content-type="arpha" xlink:type="simple">1F4DD5EF-81D9-5769-977C-7A23CFB87B33</object-id><label>Figure 1.</label><caption><p><italic><tp:taxon-name><tp:taxon-name-part taxon-name-part-type="genus" reg="Atractilina">Atractilina</tp:taxon-name-part><tp:taxon-name-part taxon-name-part-type="species" reg="parasitica">parasitica</tp:taxon-name-part></tp:taxon-name></italic> (MB127, MB136) <bold>a</bold> synnemata (gold spots) on colonies of <italic><tp:taxon-name><tp:taxon-name-part taxon-name-part-type="genus" reg="Meliola">Meliola</tp:taxon-name-part></tp:taxon-name></italic> sp. (black spots) on a leaf of <italic><tp:taxon-name><tp:taxon-name-part taxon-name-part-type="genus" reg="Opilia">Opilia</tp:taxon-name-part><tp:taxon-name-part taxon-name-part-type="species" reg="celtidifolia">celtidifolia</tp:taxon-name-part></tp:taxon-name></italic><bold>b</bold> synnemata of (gold spots) on colonies of <italic><tp:taxon-name><tp:taxon-name-part taxon-name-part-type="genus" reg="Meliola">Meliola</tp:taxon-name-part><tp:taxon-name-part taxon-name-part-type="species" reg="clerodendricola">clerodendricola</tp:taxon-name-part></tp:taxon-name></italic> (black spots) on a leaf of <italic><tp:taxon-name><tp:taxon-name-part taxon-name-part-type="genus" reg="Clerodendrum">Clerodendrum</tp:taxon-name-part><tp:taxon-name-part taxon-name-part-type="species" reg="capitatum">capitatum</tp:taxon-name-part></tp:taxon-name></italic><bold>c</bold> synnemata <bold>d</bold> conidiophores drawn in optical section. The thickness of the wall is indicated only in the drawing in the middle <bold>e</bold> conidia shown in optical section <bold>f–i</bold> as seen by <abbrev xmlns:xlink="http://www.w3.org/1999/xlink" xlink:title="scanning electron microscopy" id="ABBRID0E1UAE" xlink:type="simple">SEM</abbrev><bold>f</bold> conidiophores with denticles <bold>g</bold> a denticle at the tip of a conidiophore <bold>h</bold> conidium <bold>i</bold> bulbous swelling at the tip of a conidium. Scale bars: 1.5 mm (<bold>b</bold>); 1 mm (<bold>c</bold>); 5 μm (<bold>d,e,i</bold>); 8 μm (<bold>f</bold>); 1 μm (<bold>g</bold>); 6 μm (<bold>h</bold>).</p></caption><graphic xmlns:xlink="http://www.w3.org/1999/xlink" xlink:href="mycokeys-103-167-g001.jpg" position="float" orientation="portrait" xlink:type="simple" id="oo_1024001.jpg"><uri content-type="original_file" xlink:type="simple">https://binary.pensoft.net/fig/1024001</uri></graphic></fig></tp:treatment-sec><tp:treatment-sec sec-type="material" id="SECID0EXVAE"><title>Specimens examined.</title><p>On <italic><tp:taxon-name><tp:taxon-name-part taxon-name-part-type="genus" reg="Meliola">Meliola</tp:taxon-name-part></tp:taxon-name></italic> sp. on living leaves of <italic><tp:taxon-name><tp:taxon-name-part taxon-name-part-type="genus" reg="Opilia">Opilia</tp:taxon-name-part><tp:taxon-name-part taxon-name-part-type="species" reg="celtidifolia">celtidifolia</tp:taxon-name-part></tp:taxon-name></italic> (<tp:taxon-name><tp:taxon-name-part taxon-name-part-type="family">Opiliaceae</tp:taxon-name-part></tp:taxon-name>), Benin, Campus University of Abomey-Calavi, botanical garden, <named-content xmlns:xlink="http://www.w3.org/1999/xlink" content-type="dwc:verbatimCoordinates" xlink:type="simple"><named-content content-type="geo-json" specific-use="{&#34;type&#34;:&#34;Point&#34;,&#34;coordinates&#34;:[2.342778,6.418611]}" id="NCID0EXWAE" xlink:type="simple">6°25'7"N, 2°20'34"E</named-content></named-content>, 24 m a.s.l., 9 February 2022, M. A. Bermúdez-Cova, A. Tabé, D. Dongnima, O.P. Agbani, M. Piepenbring, N.S. Yorou, MB127 (<abbrev xmlns:xlink="http://www.w3.org/1999/xlink" xlink:title="Mycological Herbarium of the University of Parakou" id="ABBRID0E3WAE" xlink:type="simple">UNIPAR</abbrev>, M); on <italic><tp:taxon-name><tp:taxon-name-part taxon-name-part-type="genus" reg="Meliola">Meliola</tp:taxon-name-part><tp:taxon-name-part taxon-name-part-type="species" reg="clerodendricola">clerodendricola</tp:taxon-name-part></tp:taxon-name></italic> on living leaves of <italic><tp:taxon-name><tp:taxon-name-part taxon-name-part-type="genus" reg="Clerodendrum">Clerodendrum</tp:taxon-name-part><tp:taxon-name-part taxon-name-part-type="species" reg="capitatum">capitatum</tp:taxon-name-part></tp:taxon-name></italic> (<tp:taxon-name><tp:taxon-name-part taxon-name-part-type="family">Lamiaceae</tp:taxon-name-part></tp:taxon-name>), Benin, Abomey-Calavi, Zopah, <named-content xmlns:xlink="http://www.w3.org/1999/xlink" content-type="dwc:verbatimCoordinates" xlink:type="simple"><named-content content-type="geo-json" specific-use="{&#34;type&#34;:&#34;Point&#34;,&#34;coordinates&#34;:[2.340000,6.502222]}" id="NCID0E5XAE" xlink:type="simple">6°30'8"N, 2°20'24"E</named-content></named-content>, 37 m a.s.l., 12 February 2022, M. A. Bermúdez-Cova, A. Tabé, D. Dongnima, O.P. Agbani, M. Piepenbring, N.S. Yorou, MB133; on <italic><tp:taxon-name><tp:taxon-name-part taxon-name-part-type="genus" reg="Meliola">Meliola</tp:taxon-name-part><tp:taxon-name-part taxon-name-part-type="species" reg="clerodendricola">clerodendricola</tp:taxon-name-part></tp:taxon-name></italic> on living leaves of <italic><tp:taxon-name><tp:taxon-name-part taxon-name-part-type="genus" reg="Clerodendrum">Clerodendrum</tp:taxon-name-part><tp:taxon-name-part taxon-name-part-type="species" reg="capitatum">capitatum</tp:taxon-name-part></tp:taxon-name></italic>, Benin, Allada, Sékou, <named-content xmlns:xlink="http://www.w3.org/1999/xlink" content-type="dwc:verbatimCoordinates" xlink:type="simple"><named-content content-type="geo-json" specific-use="{&#34;type&#34;:&#34;Point&#34;,&#34;coordinates&#34;:[2.193889,6.648889]}" id="NCID0E3YAE" xlink:type="simple">6°38'56"N, 2°11'38"E</named-content></named-content>, 48 m a.s.l., 12 February 2022, M. A. Bermúdez-Cova, A. Tabé, D. Dongnima, O.P. Agbani, M. Piepenbring, N.S. Yorou, MB136 (<abbrev xmlns:xlink="http://www.w3.org/1999/xlink" xlink:title="Mycological Herbarium of the University of Parakou" id="ABBRID0EBZAE" xlink:type="simple">UNIPAR</abbrev>, M, GenBank accession number: <ext-link xmlns:xlink="http://www.w3.org/1999/xlink" xlink:href="OR804686" ext-link-type="gen" xlink:type="simple">OR804686</ext-link>); on <italic><tp:taxon-name><tp:taxon-name-part taxon-name-part-type="genus" reg="Meliola">Meliola</tp:taxon-name-part></tp:taxon-name></italic> sp. on living leaves of <italic><tp:taxon-name><tp:taxon-name-part taxon-name-part-type="genus" reg="Pterocarpus">Pterocarpus</tp:taxon-name-part><tp:taxon-name-part taxon-name-part-type="species" reg="santalinoides">santalinoides</tp:taxon-name-part></tp:taxon-name></italic> (<tp:taxon-name><tp:taxon-name-part taxon-name-part-type="family">Fabaceae</tp:taxon-name-part></tp:taxon-name>), Benin, Lokoli, border of forest, <named-content xmlns:xlink="http://www.w3.org/1999/xlink" content-type="dwc:verbatimCoordinates" xlink:type="simple"><named-content content-type="geo-json" specific-use="{&#34;type&#34;:&#34;Point&#34;,&#34;coordinates&#34;:[2.257222,7.061389]}" id="NCID0EE1AE" xlink:type="simple">7°3'41"N, 2°15'26"E</named-content></named-content>, 22 m a.s.l., 20 February 2022, M. A. Bermúdez-Cova, A. Tabé, D. Dongnima, L. Konetche, M. Piepenbring, R. Hounkarin, MB160 (M); on <italic><tp:taxon-name><tp:taxon-name-part taxon-name-part-type="genus" reg="Meliola">Meliola</tp:taxon-name-part></tp:taxon-name></italic> sp. on living leaves of <italic><tp:taxon-name><tp:taxon-name-part taxon-name-part-type="genus" reg="Coffea">Coffea</tp:taxon-name-part><tp:taxon-name-part taxon-name-part-type="species" reg="arabica">arabica</tp:taxon-name-part></tp:taxon-name></italic> (<tp:taxon-name><tp:taxon-name-part taxon-name-part-type="family">Rubiaceae</tp:taxon-name-part></tp:taxon-name>), Benin, Attogon, Niaouli, CRA-Sud center, <named-content xmlns:xlink="http://www.w3.org/1999/xlink" content-type="dwc:verbatimCoordinates" xlink:type="simple"><named-content content-type="geo-json" specific-use="{&#34;type&#34;:&#34;Point&#34;,&#34;coordinates&#34;:[2.140278,6.740000]}" id="NCID0ED2AE" xlink:type="simple">6°44'24"N, 2°8'25"E</named-content></named-content>, 122 m a.s.l., 28 February 2022, M. A. Bermúdez-Cova, A. Tabé, I. Agonglo, M. Piepenbring, N.S. Yorou, O.P. Agbani, MB178 (<abbrev xmlns:xlink="http://www.w3.org/1999/xlink" xlink:title="Mycological Herbarium of the University of Parakou" id="ABBRID0EI2AE" xlink:type="simple">UNIPAR</abbrev>, M, GenBank accession numbers: <ext-link xmlns:xlink="http://www.w3.org/1999/xlink" xlink:href="OR804685" ext-link-type="gen" xlink:type="simple">OR804685</ext-link> and <ext-link xmlns:xlink="http://www.w3.org/1999/xlink" xlink:href="OR804687" ext-link-type="gen" xlink:type="simple">OR804687</ext-link>); on <italic><tp:taxon-name><tp:taxon-name-part taxon-name-part-type="genus" reg="Meliola">Meliola</tp:taxon-name-part></tp:taxon-name></italic> sp. on living leaves of <italic><tp:taxon-name><tp:taxon-name-part taxon-name-part-type="genus" reg="Coffea">Coffea</tp:taxon-name-part><tp:taxon-name-part taxon-name-part-type="species" reg="arabica">arabica</tp:taxon-name-part></tp:taxon-name></italic>, Benin, Atlantique, Attogon, Niaouli Forest, <named-content xmlns:xlink="http://www.w3.org/1999/xlink" content-type="dwc:verbatimCoordinates" xlink:type="simple"><named-content content-type="geo-json" specific-use="{&#34;type&#34;:&#34;Point&#34;,&#34;coordinates&#34;:[2.140556,6.739722]}" id="NCID0EL3AE" xlink:type="simple">6°44'23"N, 2°8'26"E</named-content></named-content>, 119 m a.s.l., 19 September 2022, A. Krauß, A. Tabé, O. Koukol, N.S. Yorou, AK06H (<abbrev xmlns:xlink="http://www.w3.org/1999/xlink" xlink:title="Mycological Herbarium of the University of Parakou" id="ABBRID0EQ3AE" xlink:type="simple">UNIPAR</abbrev>, M, GenBank accession number: <ext-link xmlns:xlink="http://www.w3.org/1999/xlink" xlink:href="OR804684" ext-link-type="gen" xlink:type="simple">OR804684</ext-link>); on <italic><tp:taxon-name><tp:taxon-name-part taxon-name-part-type="genus" reg="Meliola">Meliola</tp:taxon-name-part></tp:taxon-name></italic> sp. on living leaves of <italic><tp:taxon-name><tp:taxon-name-part taxon-name-part-type="genus" reg="Clerodendrum">Clerodendrum</tp:taxon-name-part><tp:taxon-name-part taxon-name-part-type="species" reg="capitatum">capitatum</tp:taxon-name-part></tp:taxon-name></italic>, Benin, Atlantique, Attogon, Pahou Forest, <named-content xmlns:xlink="http://www.w3.org/1999/xlink" content-type="dwc:verbatimCoordinates" xlink:type="simple"><named-content content-type="geo-json" specific-use="{&#34;type&#34;:&#34;Point&#34;,&#34;coordinates&#34;:[2.159722,6.382222]}" id="NCID0EO4AE" xlink:type="simple">6°22'56"N, 2°9'35"E</named-content></named-content>, 13 m a.s.l., 6 October 2022, A. Krauß, A. Tabé, O. Koukol, N.S. Yorou, AK61.</p></tp:treatment-sec><tp:treatment-sec sec-type="material" id="SECID0ET4AE"><title>Additional specimens examined.</title><p>On <italic><tp:taxon-name><tp:taxon-name-part taxon-name-part-type="genus" reg="Meliola">Meliola</tp:taxon-name-part><tp:taxon-name-part taxon-name-part-type="species" reg="lasiotricha">lasiotricha</tp:taxon-name-part></tp:taxon-name></italic> on leaves of unknown plant host, Puerto Rico, 1926, M.B. Ellis (IMI 130722, type specimen of <italic><tp:taxon-name><tp:taxon-name-part taxon-name-part-type="genus" reg="Podosporium">Podosporium</tp:taxon-name-part><tp:taxon-name-part taxon-name-part-type="species" reg="pallidum">pallidum</tp:taxon-name-part></tp:taxon-name></italic>); On <italic><tp:taxon-name><tp:taxon-name-part taxon-name-part-type="genus" reg="Meliola">Meliola</tp:taxon-name-part><tp:taxon-name-part taxon-name-part-type="species" reg="clerodendri">clerodendri</tp:taxon-name-part></tp:taxon-name></italic> on leaves of <italic><tp:taxon-name><tp:taxon-name-part taxon-name-part-type="genus" reg="Clerodendrum">Clerodendrum</tp:taxon-name-part><tp:taxon-name-part taxon-name-part-type="species" reg="cyrtophyllum">cyrtophyllum</tp:taxon-name-part></tp:taxon-name></italic>, Taiwan, 1938, W. Yamamoto (IMI 31921b, type specimen of <italic><tp:taxon-name><tp:taxon-name-part taxon-name-part-type="genus" reg="Atractilina">Atractilina</tp:taxon-name-part><tp:taxon-name-part taxon-name-part-type="species" reg="parasitica">parasitica</tp:taxon-name-part></tp:taxon-name></italic>).</p></tp:treatment-sec><tp:treatment-sec sec-type="Illustrations" id="SECID0EQ6AE"><title>Illustrations.</title><p>This species was illustrated by <xref ref-type="bibr" rid="B19">Deighton and Pirozynski (1972)</xref>.</p></tp:treatment-sec><tp:treatment-sec sec-type="distribution" id="SECID0E16AE"><title>Known hosts and distribution.</title><p>On colonies of <italic><tp:taxon-name><tp:taxon-name-part taxon-name-part-type="genus" reg="Amazonia">Amazonia</tp:taxon-name-part></tp:taxon-name></italic> spp., <italic><tp:taxon-name><tp:taxon-name-part taxon-name-part-type="genus" reg="Asteridiella">Asteridiella</tp:taxon-name-part></tp:taxon-name></italic> spp., <italic><tp:taxon-name><tp:taxon-name-part taxon-name-part-type="genus" reg="Irenopsis">Irenopsis</tp:taxon-name-part></tp:taxon-name></italic> spp. and <italic><tp:taxon-name><tp:taxon-name-part taxon-name-part-type="genus" reg="Meliola">Meliola</tp:taxon-name-part></tp:taxon-name></italic> spp. on living leaves of various plants in Congo, Ghana, Guinea, India, Mauritius, Nigeria, Perú, Philippines, Puerto Rico, Sierra Leone, St. Thomé, Taiwan, Tanzania, Uganda, U.S.A. and Venezuela. Only one single collection on <italic><tp:taxon-name><tp:taxon-name-part taxon-name-part-type="genus" reg="Balladyna">Balladyna</tp:taxon-name-part></tp:taxon-name></italic> sp. (<tp:taxon-name><tp:taxon-name-part taxon-name-part-type="family">Balladynaceae</tp:taxon-name-part></tp:taxon-name>, <tp:taxon-name><tp:taxon-name-part taxon-name-part-type="class">Dothideomycetes</tp:taxon-name-part></tp:taxon-name>) as a fungal host (<xref ref-type="bibr" rid="B19">Deighton and Pirozynski 1972</xref>). <italic><tp:taxon-name><tp:taxon-name-part taxon-name-part-type="genus" reg="Atractilina">Atractilina</tp:taxon-name-part><tp:taxon-name-part taxon-name-part-type="species" reg="parasitica">parasitica</tp:taxon-name-part></tp:taxon-name></italic> is reported here for the first time for Benin.</p></tp:treatment-sec><tp:treatment-sec sec-type="notes" id="SECID0E4BAG"><title>Notes.</title><p>Only two species of the genus <italic><tp:taxon-name><tp:taxon-name-part taxon-name-part-type="genus" reg="Atractilina">Atractilina</tp:taxon-name-part></tp:taxon-name></italic> with hyperparasitic lifestyle are known, namely <italic><tp:taxon-name><tp:taxon-name-part taxon-name-part-type="genus" reg="Atractilina">A.</tp:taxon-name-part><tp:taxon-name-part taxon-name-part-type="species" reg="asterinae">asterinae</tp:taxon-name-part></tp:taxon-name></italic> and <italic><tp:taxon-name><tp:taxon-name-part taxon-name-part-type="genus" reg="Atractilina">A.</tp:taxon-name-part><tp:taxon-name-part taxon-name-part-type="species" reg="parasitica">parasitica</tp:taxon-name-part></tp:taxon-name></italic> (<xref ref-type="bibr" rid="B19">Deighton and Pirozynski 1972</xref>). <italic><tp:taxon-name><tp:taxon-name-part taxon-name-part-type="genus" reg="Atractilina">Atractilina</tp:taxon-name-part><tp:taxon-name-part taxon-name-part-type="species" reg="asterinae">asterinae</tp:taxon-name-part></tp:taxon-name></italic> differs from <italic><tp:taxon-name><tp:taxon-name-part taxon-name-part-type="genus" reg="Atractilina">A.</tp:taxon-name-part><tp:taxon-name-part taxon-name-part-type="species" reg="parasitica">parasitica</tp:taxon-name-part></tp:taxon-name></italic> by the presence of 3–10 septate, thick-walled conidia.</p><p>The specimens of <italic><tp:taxon-name><tp:taxon-name-part taxon-name-part-type="genus" reg="Atractilina">A.</tp:taxon-name-part><tp:taxon-name-part taxon-name-part-type="species" reg="parasitica">parasitica</tp:taxon-name-part></tp:taxon-name></italic> collected on leaves of <italic><tp:taxon-name><tp:taxon-name-part taxon-name-part-type="genus" reg="Coffea">Coffea</tp:taxon-name-part><tp:taxon-name-part taxon-name-part-type="species" reg="arabica">arabica</tp:taxon-name-part></tp:taxon-name></italic> (MB 178, AK4H, AK06H) were found growing together with pseudothecia of <italic><tp:taxon-name><tp:taxon-name-part taxon-name-part-type="genus" reg="Malacaria">Malacaria</tp:taxon-name-part><tp:taxon-name-part taxon-name-part-type="species" reg="meliolicola">meliolicola</tp:taxon-name-part></tp:taxon-name></italic> Syd. (<tp:taxon-name><tp:taxon-name-part taxon-name-part-type="order">Tubeufiales</tp:taxon-name-part></tp:taxon-name>, <tp:taxon-name><tp:taxon-name-part taxon-name-part-type="class">Dothideomycetes</tp:taxon-name-part></tp:taxon-name>). According to <xref ref-type="bibr" rid="B25">Hansford (1941</xref>, as <italic><tp:taxon-name><tp:taxon-name-part taxon-name-part-type="genus" reg="Paranectria">Paranectria</tp:taxon-name-part><tp:taxon-name-part taxon-name-part-type="species" reg="flagellata">flagellata</tp:taxon-name-part></tp:taxon-name></italic>; 1946), <italic><tp:taxon-name><tp:taxon-name-part taxon-name-part-type="genus" reg="Malacaria">M.</tp:taxon-name-part><tp:taxon-name-part taxon-name-part-type="species" reg="flagellata">flagellata</tp:taxon-name-part></tp:taxon-name></italic> is most probably the perfect state of <italic><tp:taxon-name><tp:taxon-name-part taxon-name-part-type="genus" reg="Atractilina">A.</tp:taxon-name-part><tp:taxon-name-part taxon-name-part-type="species" reg="parasitica">parasitica</tp:taxon-name-part></tp:taxon-name></italic>. The specimens collected by Hansford were also growing on coffee leaves. The latter and the fact that the DNA sequences we obtained from <italic><tp:taxon-name><tp:taxon-name-part taxon-name-part-type="genus" reg="Atractilina">A.</tp:taxon-name-part><tp:taxon-name-part taxon-name-part-type="species" reg="parasitica">parasitica</tp:taxon-name-part></tp:taxon-name></italic> (GenBank accession numbers: <ext-link xmlns:xlink="http://www.w3.org/1999/xlink" xlink:href="OR804684" ext-link-type="gen" xlink:type="simple">OR804684</ext-link>, <ext-link xmlns:xlink="http://www.w3.org/1999/xlink" xlink:href="OR804686" ext-link-type="gen" xlink:type="simple">OR804686</ext-link>, <ext-link xmlns:xlink="http://www.w3.org/1999/xlink" xlink:href="OR804685" ext-link-type="gen" xlink:type="simple">OR804685</ext-link> and <ext-link xmlns:xlink="http://www.w3.org/1999/xlink" xlink:href="OR804687" ext-link-type="gen" xlink:type="simple">OR804687</ext-link>) and <italic><tp:taxon-name><tp:taxon-name-part taxon-name-part-type="genus" reg="Malacaria">M.</tp:taxon-name-part><tp:taxon-name-part taxon-name-part-type="species" reg="meliolicola">meliolicola</tp:taxon-name-part></tp:taxon-name></italic> (GenBank accession numbers: <ext-link xmlns:xlink="http://www.w3.org/1999/xlink" xlink:href="OR805247" ext-link-type="gen" xlink:type="simple">OR805247</ext-link> and <ext-link xmlns:xlink="http://www.w3.org/1999/xlink" xlink:href="OR805248" ext-link-type="gen" xlink:type="simple">OR805248</ext-link>) clustered together in one single strongly-supported clade (Fig. <xref ref-type="fig" rid="F22">22</xref>), confirm the anamorph-teleomorph connection between both species. For an updated species description of <italic><tp:taxon-name><tp:taxon-name-part taxon-name-part-type="genus" reg="Malacaria">M.</tp:taxon-name-part><tp:taxon-name-part taxon-name-part-type="species" reg="meliolicola">meliolicola</tp:taxon-name-part></tp:taxon-name></italic>, see <xref ref-type="bibr" rid="B9">Bermúdez-Cova et al. (2023b)</xref>.</p></tp:treatment-sec><tp:treatment-sec><!--Section generated to contain objects referenced in tp:taxon-treatment.--><fig id="F22" position="float" orientation="portrait"><object-id xmlns:xlink="http://www.w3.org/1999/xlink" content-type="doi" xlink:type="simple">10.3897/mycokeys.103.115799.figure22</object-id><object-id xmlns:xlink="http://www.w3.org/1999/xlink" content-type="arpha" xlink:type="simple">AB3E53DC-33BC-5204-AEE7-9E55408B9275</object-id><label>Figure 22.</label><caption><p>Phylogenetic tree inferred from a Maximum Likelihood analysis of nuc LSU rDNA sequences of members of the <tp:taxon-name><tp:taxon-name-part taxon-name-part-type="class">Dothideomycetes</tp:taxon-name-part></tp:taxon-name>, including new sequences of <italic><tp:taxon-name><tp:taxon-name-part taxon-name-part-type="genus" reg="Atractilina">Atractilina</tp:taxon-name-part><tp:taxon-name-part taxon-name-part-type="species" reg="parasitica">parasitica</tp:taxon-name-part></tp:taxon-name></italic> and <italic><tp:taxon-name><tp:taxon-name-part taxon-name-part-type="genus" reg="Malacaria">Malacaria</tp:taxon-name-part><tp:taxon-name-part taxon-name-part-type="species" reg="meliolicola">meliolicola</tp:taxon-name-part></tp:taxon-name></italic> (written with bold letters). The tree is rooted with sequences of species of the orders <tp:taxon-name><tp:taxon-name-part taxon-name-part-type="order">Capnodiales</tp:taxon-name-part></tp:taxon-name> and <tp:taxon-name><tp:taxon-name-part taxon-name-part-type="order">Mycosphaerellales</tp:taxon-name-part></tp:taxon-name>. Bootstrap values are indicated above the branches. Sequences downloaded from GenBank are given with accession numbers.</p></caption><graphic xmlns:xlink="http://www.w3.org/1999/xlink" xlink:href="mycokeys-103-167-g022.jpg" position="float" orientation="portrait" xlink:type="simple" id="oo_1024023.jpg"><uri content-type="original_file" xlink:type="simple">https://binary.pensoft.net/fig/1024023</uri></graphic></fig></tp:treatment-sec><ref-list><ref id="B19"><mixed-citation xmlns:xlink="http://www.w3.org/1999/xlink" xlink:type="simple"><person-group><name name-style="western"><surname>Deighton</surname><given-names>FC</given-names></name><name name-style="western"><surname>Pirozynski</surname><given-names>KA</given-names></name></person-group> (<year>1972</year>) Microfungi. V. More hyperparasitic hyphomycetes. Mycological Papers 128: 110.</mixed-citation></ref><ref id="B25"><mixed-citation xmlns:xlink="http://www.w3.org/1999/xlink" xlink:type="simple"><person-group><name name-style="western"><surname>Hansford</surname><given-names>CG</given-names></name></person-group> (<year>1941</year>) <article-title>Contribution towards the fungus flora of Uganda. III.</article-title><source>Proceedings of the Linnean Society of London</source><volume>153</volume>: <fpage>4</fpage>–<lpage>52</lpage>. <ext-link xlink:href="10.1111/j.1095-8312.1941.tb01378.x" ext-link-type="doi" xlink:type="simple">https://doi.org/10.1111/j.1095-8312.1941.tb01378.x</ext-link></mixed-citation></ref><ref id="B9"><mixed-citation xmlns:xlink="http://www.w3.org/1999/xlink" xlink:type="simple"><person-group><name name-style="western"><surname>Bermúdez-Cova</surname><given-names>MA</given-names></name><name name-style="western"><surname>Krauß</surname><given-names>A</given-names></name><name name-style="western"><surname>Sanjur</surname><given-names>A</given-names></name><name name-style="western"><surname>Tabé</surname><given-names>A</given-names></name><name name-style="western"><surname>Hofmann</surname><given-names>TA</given-names></name><name name-style="western"><surname>Yorou</surname><given-names>NS</given-names></name><name name-style="western"><surname>Piepenbring</surname><given-names>M</given-names></name></person-group> (<year>2023b</year>) <article-title>Diversity of hyperparasitic fungi on <tp:taxon-name><tp:taxon-name-part taxon-name-part-type="order">Meliolales</tp:taxon-name-part></tp:taxon-name> (<tp:taxon-name><tp:taxon-name-part taxon-name-part-type="class">Sordariomycetes</tp:taxon-name-part></tp:taxon-name>, <tp:taxon-name><tp:taxon-name-part taxon-name-part-type="phylum">Ascomycota</tp:taxon-name-part></tp:taxon-name>): New species, records, and molecular data from Benin and Panama.</article-title><source>Mycological Progress</source><volume>22</volume>(<issue>9</issue>): <fpage>65</fpage>. <ext-link xlink:href="10.1007/s11557-023-01913-5" ext-link-type="doi" xlink:type="simple">https://doi.org/10.1007/s11557-023-01913-5</ext-link></mixed-citation></ref></ref-list></tp:taxon-treatment>
