# Supplementary material for: ﻿Systematic revision of species of Atractilina and Spiropes hyperparasitic on Meliolales (Ascomycota) in the tropics
Source: MycoKeys. 2024 Apr 11;103:167–213. doi: 10.3897/mycokeys.103.115799 (PMC11031638; doi:10.3897/mycokeys.103.115799)
Supplement: XML Treatment for Spiropes angylocalycis [file mycokeys.103.115799-treatment2.xml]

<!DOCTYPE tp:taxon-treatment
  PUBLIC "-//TaxonX//DTD Taxonomic Treatment Publishing DTD v0 20100105//EN" "tax-treatment-NSO.dtd">
<tp:taxon-treatment xmlns:tp="http://www.plazi.org/taxpub"><tp:treatment-meta><kwd-group><label>Taxon classification</label><kwd>
                  <named-content content-type="kingdom">Fungi</named-content>
                </kwd><kwd>
                  <named-content content-type="order">Meliolales</named-content>
                </kwd><kwd>
                  <named-content content-type="phylum">Ascomycota</named-content>
                </kwd></kwd-group><mixed-citation publication-type="journal"><person-group><name><surname>Bermúdez-Cova</surname><given-names>Miguel A.</given-names></name><name><surname>Hofmann</surname><given-names>Tina A.</given-names></name><name><surname>Yorou</surname><given-names>Nourou S.</given-names></name><name><surname>Piepenbring</surname><given-names>Meike</given-names></name></person-group><article-title>﻿Systematic revision of species of <italic><tp:taxon-name><tp:taxon-name-part taxon-name-part-type="genus" reg="Atractilina">Atractilina</tp:taxon-name-part></tp:taxon-name></italic> and <italic><tp:taxon-name><tp:taxon-name-part taxon-name-part-type="genus" reg="Spiropes">Spiropes</tp:taxon-name-part></tp:taxon-name></italic> hyperparasitic on <tp:taxon-name><tp:taxon-name-part taxon-name-part-type="order">Meliolales</tp:taxon-name-part></tp:taxon-name> (<tp:taxon-name><tp:taxon-name-part taxon-name-part-type="phylum">Ascomycota</tp:taxon-name-part></tp:taxon-name>) in the tropics</article-title><source>MycoKeys</source><day>11</day><month>04</month><year>2024</year><volume>103</volume><fpage>167</fpage><lpage>213</lpage><pub-id pub-id-type="doi">10.3897/mycokeys.103.115799</pub-id></mixed-citation></tp:treatment-meta><tp:nomenclature><label>﻿</label><tp:taxon-name>
                <object-id xmlns:xlink="http://www.w3.org/1999/xlink" content-type="arpha" xlink:type="simple">C3D553E4-6AB9-5649-8BC7-F994A00E7FDB</object-id>
                <tp:taxon-name-part taxon-name-part-type="genus" reg="Spiropes">Spiropes</tp:taxon-name-part>
                <tp:taxon-name-part taxon-name-part-type="species" reg="angylocalycis">angylocalycis</tp:taxon-name-part>
                <object-id xmlns:xlink="http://www.w3.org/1999/xlink" content-type="mycobank" xlink:type="simple">MycoBank No: 850990</object-id>
              </tp:taxon-name><tp:taxon-authority>Berm.-Cova &amp; M. Piepenbr.</tp:taxon-authority><tp:taxon-status xmlns:xlink="http://www.w3.org/1999/xlink" xlink:type="simple">sp. nov.</tp:taxon-status><xref ref-type="fig" rid="F2">Fig. 2</xref></tp:nomenclature><tp:treatment-sec sec-type="Holotype" id="SECID0ENKAG"><title>Holotype.</title><p>On <italic><tp:taxon-name><tp:taxon-name-part taxon-name-part-type="genus" reg="Meliola">Meliola</tp:taxon-name-part></tp:taxon-name></italic> sp. on living leaves of <italic><tp:taxon-name><tp:taxon-name-part taxon-name-part-type="genus" reg="Angylocalyx">Angylocalyx</tp:taxon-name-part><tp:taxon-name-part taxon-name-part-type="species" reg="oligophyllus">oligophyllus</tp:taxon-name-part></tp:taxon-name></italic> (<tp:taxon-name><tp:taxon-name-part taxon-name-part-type="family">Fabaceae</tp:taxon-name-part></tp:taxon-name>), Benin, Atlantique, Attogon, Niaouli Forest, <named-content xmlns:xlink="http://www.w3.org/1999/xlink" content-type="dwc:verbatimCoordinates" xlink:type="simple"><named-content content-type="geo-json" specific-use="{&#34;type&#34;:&#34;Point&#34;,&#34;coordinates&#34;:[2.130556,6.745000]}" id="NCID0ENLAG" xlink:type="simple">6°44'42"N, 2°7'50"E</named-content></named-content>, 69 m a.s.l., 28 February 2022, M.A. Bermúdez, A. Tabé, D. Dongnima, I. Agonglo, O.P. Agbani, M. Piepenbring, N.S. Yorou, MB167 (M).</p><fig id="F2" position="float" orientation="portrait"><object-id xmlns:xlink="http://www.w3.org/1999/xlink" content-type="doi" xlink:type="simple">10.3897/mycokeys.103.115799.figure2</object-id><object-id xmlns:xlink="http://www.w3.org/1999/xlink" content-type="arpha" xlink:type="simple">37F69D10-8857-57BF-96C2-625BE2D2B487</object-id><label>Figure 2.</label><caption><p><italic><tp:taxon-name><tp:taxon-name-part taxon-name-part-type="genus" reg="Spiropes">Spiropes</tp:taxon-name-part><tp:taxon-name-part taxon-name-part-type="species" reg="armatellae">armatellae</tp:taxon-name-part></tp:taxon-name></italic> (MB 167) <bold>a, b</bold> conidiophores growing intermingled with hyphae of <italic><tp:taxon-name><tp:taxon-name-part taxon-name-part-type="genus" reg="Meliola">Meliola</tp:taxon-name-part></tp:taxon-name></italic> sp. on leaves of <italic><tp:taxon-name><tp:taxon-name-part taxon-name-part-type="genus" reg="Angylocalyx">Angylocalyx</tp:taxon-name-part><tp:taxon-name-part taxon-name-part-type="species" reg="oligophyllus">oligophyllus</tp:taxon-name-part></tp:taxon-name></italic><bold>c</bold> conidiophore with scars <bold>d</bold> conidia shown in optical section. The thickness of the wall is shown in the two drawings on the right-hand side <bold>e, f</bold> as seen by <abbrev xmlns:xlink="http://www.w3.org/1999/xlink" xlink:title="scanning electron microscopy" id="ABBRID0E6MAG" xlink:type="simple">SEM</abbrev><bold>e</bold> part of a conidiophore with scar <bold>f</bold> conidium. Scale bars: 0.3 mm (<bold>a</bold>); 0.2 mm (<bold>b</bold>); 5 μm (<bold>c, d</bold>); 2 μm (<bold>e</bold>); 7 μm (<bold>f</bold>).</p></caption><graphic xmlns:xlink="http://www.w3.org/1999/xlink" xlink:href="mycokeys-103-167-g002.jpg" position="float" orientation="portrait" xlink:type="simple" id="oo_1024002.jpg"><uri content-type="original_file" xlink:type="simple">https://binary.pensoft.net/fig/1024002</uri></graphic></fig></tp:treatment-sec><tp:treatment-sec sec-type="etymology" id="SECID0EWNAG"><title>Etymology.</title><p>Named after the genus of the host plant.</p></tp:treatment-sec><tp:treatment-sec sec-type="description" id="SECID0E2NAG"><title>Description.</title><p><bold><italic>Colonies</italic></bold> effuse, dark brown to black, velvety to hairy. <bold><italic>Hyphae</italic></bold> superficial, branched, anastomosing, septate, 0.5–2 µm wide, straw-coloured, smooth. <bold><italic>Conidiophores</italic></bold> arising singly, erect or ascending, straight to flexuous, mostly flexuous at the tips, septate, up to 350 µm long, 4–6 µm thick, pale olivaceous-brown to brown, with rough surface, with scattered scars mostly in upper parts of the conidiophores. <bold><italic>Conidia</italic></bold> solitary, straight or slightly curved, fusiform to obclavate, 3–septate, (15–)17–25(–30) × 5–6.5 µm, 2–3 µm wide at the base, brown, the cells at each end pale brown, septa darker in colour, verrucose. As seen by <abbrev xmlns:xlink="http://www.w3.org/1999/xlink" xlink:title="scanning electron microscopy" id="ABBRID0EPOAG" xlink:type="simple">SEM</abbrev>, the ornamentation of the spores is distinctly reticulated, with thin to thick networks and no ridges.</p></tp:treatment-sec><tp:treatment-sec sec-type="distribution" id="SECID0ETOAG"><title>Known distribution.</title><p>On colonies of <italic><tp:taxon-name><tp:taxon-name-part taxon-name-part-type="genus" reg="Meliola">Meliola</tp:taxon-name-part></tp:taxon-name></italic> sp. on living leaves of <italic><tp:taxon-name><tp:taxon-name-part taxon-name-part-type="genus" reg="Angylocalyx">Angylocalyx</tp:taxon-name-part><tp:taxon-name-part taxon-name-part-type="species" reg="oligophyllus">oligophyllus</tp:taxon-name-part></tp:taxon-name></italic> in Benin.</p></tp:treatment-sec><tp:treatment-sec sec-type="notes" id="SECID0ELPAG"><title>Notes.</title><p><italic><tp:taxon-name><tp:taxon-name-part taxon-name-part-type="genus" reg="Spiropes">Spiropes</tp:taxon-name-part><tp:taxon-name-part taxon-name-part-type="species" reg="angylocalycis">angylocalycis</tp:taxon-name-part></tp:taxon-name></italic> is similar to <italic><tp:taxon-name><tp:taxon-name-part taxon-name-part-type="genus" reg="Spiropes">S.</tp:taxon-name-part><tp:taxon-name-part taxon-name-part-type="species" reg="clavatus">clavatus</tp:taxon-name-part></tp:taxon-name></italic> by the presence of 3–septate mostly fusiform conidia, with a similar size range (<xref ref-type="bibr" rid="B21">Ellis 1968</xref>). However, the conidiophores of <italic><tp:taxon-name><tp:taxon-name-part taxon-name-part-type="genus" reg="Spiropes">S.</tp:taxon-name-part><tp:taxon-name-part taxon-name-part-type="species" reg="clavatus">clavatus</tp:taxon-name-part></tp:taxon-name></italic> are synnematous, while they are mononematous in <italic><tp:taxon-name><tp:taxon-name-part taxon-name-part-type="genus" reg="Spiropes">S.</tp:taxon-name-part><tp:taxon-name-part taxon-name-part-type="species" reg="angylocalycis">angylocalycis</tp:taxon-name-part></tp:taxon-name></italic>.</p></tp:treatment-sec><ref-list><ref id="B21"><mixed-citation xmlns:xlink="http://www.w3.org/1999/xlink" xlink:type="simple"><person-group><name name-style="western"><surname>Ellis</surname><given-names>MB</given-names></name></person-group> (<year>1968</year>) <article-title>Dematiaceous <tp:taxon-name><tp:taxon-name-part taxon-name-part-type="above-genus">Hyphomycetes</tp:taxon-name-part></tp:taxon-name>. IX. <italic><tp:taxon-name><tp:taxon-name-part taxon-name-part-type="genus">Spiropes</tp:taxon-name-part></tp:taxon-name></italic> and <italic><tp:taxon-name><tp:taxon-name-part taxon-name-part-type="genus">Pleurophragmium</tp:taxon-name-part></tp:taxon-name></italic>.</article-title><source>Mycological Papers</source><volume>114</volume>: <fpage>1</fpage>–<lpage>44</lpage>.</mixed-citation></ref></ref-list></tp:taxon-treatment>
