# Supplementary material for: ﻿Systematic revision of species of Atractilina and Spiropes hyperparasitic on Meliolales (Ascomycota) in the tropics
Source: MycoKeys. 2024 Apr 11;103:167–213. doi: 10.3897/mycokeys.103.115799 (PMC11031638; doi:10.3897/mycokeys.103.115799)
Supplement: XML Treatment for Spiropes armatellae [file mycokeys.103.115799-treatment3.xml]

<!DOCTYPE tp:taxon-treatment
  PUBLIC "-//TaxonX//DTD Taxonomic Treatment Publishing DTD v0 20100105//EN" "tax-treatment-NSO.dtd">
<tp:taxon-treatment xmlns:tp="http://www.plazi.org/taxpub"><tp:treatment-meta><kwd-group><label>Taxon classification</label><kwd>
                  <named-content content-type="kingdom">Fungi</named-content>
                </kwd><kwd>
                  <named-content content-type="order">Meliolales</named-content>
                </kwd><kwd>
                  <named-content content-type="phylum">Ascomycota</named-content>
                </kwd></kwd-group><mixed-citation publication-type="journal"><person-group><name><surname>Bermúdez-Cova</surname><given-names>Miguel A.</given-names></name><name><surname>Hofmann</surname><given-names>Tina A.</given-names></name><name><surname>Yorou</surname><given-names>Nourou S.</given-names></name><name><surname>Piepenbring</surname><given-names>Meike</given-names></name></person-group><article-title>﻿Systematic revision of species of <italic><tp:taxon-name><tp:taxon-name-part taxon-name-part-type="genus" reg="Atractilina">Atractilina</tp:taxon-name-part></tp:taxon-name></italic> and <italic><tp:taxon-name><tp:taxon-name-part taxon-name-part-type="genus" reg="Spiropes">Spiropes</tp:taxon-name-part></tp:taxon-name></italic> hyperparasitic on <tp:taxon-name><tp:taxon-name-part taxon-name-part-type="order">Meliolales</tp:taxon-name-part></tp:taxon-name> (<tp:taxon-name><tp:taxon-name-part taxon-name-part-type="phylum">Ascomycota</tp:taxon-name-part></tp:taxon-name>) in the tropics</article-title><source>MycoKeys</source><day>11</day><month>04</month><year>2024</year><volume>103</volume><fpage>167</fpage><lpage>213</lpage><pub-id pub-id-type="doi">10.3897/mycokeys.103.115799</pub-id></mixed-citation></tp:treatment-meta><tp:nomenclature><label>﻿</label><tp:taxon-name>
                <object-id xmlns:xlink="http://www.w3.org/1999/xlink" content-type="arpha" xlink:type="simple">20569C14-36AD-5541-9681-61B2AC859D69</object-id>
                <tp:taxon-name-part taxon-name-part-type="genus" reg="Spiropes">Spiropes</tp:taxon-name-part>
                <tp:taxon-name-part taxon-name-part-type="species" reg="armatellae">armatellae</tp:taxon-name-part>
              </tp:taxon-name><tp:taxon-authority>M.B. Ellis, Mycol. Pap. 125: 15, 1971</tp:taxon-authority><xref ref-type="fig" rid="F3">Fig. 3</xref></tp:nomenclature><tp:treatment-sec sec-type="material" id="SECID0EKSAG"><title>Type.</title><p>On <italic><tp:taxon-name><tp:taxon-name-part taxon-name-part-type="genus" reg="Armatella">Armatella</tp:taxon-name-part><tp:taxon-name-part taxon-name-part-type="species" reg="cinnamomicola">cinnamomicola</tp:taxon-name-part></tp:taxon-name></italic> on leaves of <italic><tp:taxon-name><tp:taxon-name-part taxon-name-part-type="genus" reg="Cinnamomum">Cinnamomum</tp:taxon-name-part></tp:taxon-name></italic> sp. (<tp:taxon-name><tp:taxon-name-part taxon-name-part-type="family">Lauraceae</tp:taxon-name-part></tp:taxon-name>), Sri Lanka, Ceylon, 1971, M.B. Ellis (IMI134405b. The type specimen was not available for loan).</p><fig id="F3" position="float" orientation="portrait"><object-id xmlns:xlink="http://www.w3.org/1999/xlink" content-type="doi" xlink:type="simple">10.3897/mycokeys.103.115799.figure3</object-id><object-id xmlns:xlink="http://www.w3.org/1999/xlink" content-type="arpha" xlink:type="simple">D2EC1BD5-D2F0-566C-ACEB-736644A63779</object-id><label>Figure 3.</label><caption><p><italic><tp:taxon-name><tp:taxon-name-part taxon-name-part-type="genus" reg="Spiropes">Spiropes</tp:taxon-name-part><tp:taxon-name-part taxon-name-part-type="species" reg="armatellae">armatellae</tp:taxon-name-part></tp:taxon-name></italic> (IMI 161265) <bold>a</bold> conidiophores with young conidium <bold>b, c</bold> conidia <bold>b</bold> shown in optical section. The thickness of the wall is indicated only in the drawing on the left-hand side <bold>c</bold> as seen by <abbrev xmlns:xlink="http://www.w3.org/1999/xlink" xlink:title="scanning electron microscopy" id="ABBRID0ECUAG" xlink:type="simple">SEM</abbrev>. Scale bars: 5 μm (<bold>a</bold>); 2.5 μm (<bold>b</bold>); 10 μm (<bold>c</bold>).</p></caption><graphic xmlns:xlink="http://www.w3.org/1999/xlink" xlink:href="mycokeys-103-167-g003.jpg" position="float" orientation="portrait" xlink:type="simple" id="oo_1024003.jpg"><uri content-type="original_file" xlink:type="simple">https://binary.pensoft.net/fig/1024003</uri></graphic></fig></tp:treatment-sec><tp:treatment-sec sec-type="description" id="SECID0ERUAG"><title>Description.</title><p><bold><italic>Colonies</italic></bold> effuse, dark brown to black, hairy. <bold><italic>Hyphae</italic></bold> superficial, branched, septate, 1–3 µm wide, straw-coloured, smooth. <bold><italic>Conidiophores</italic></bold> arising singly, erect or ascending, straight to flexuous, mostly flexuous at their tips, septate, up to 300 µm long, 5–8 µm thick, brown to dark brown, paler towards the apex, with rough surface, with scattered scars in upper parts of the conidiophores. <bold><italic>Conidia</italic></bold> solitary, straight or slightly curved, obclavate to obpyriform, mostly 1–septate, (20–)30–42(–50) × (6–)7–8(–10) µm, 2–3.5 µm wide at the base, brown, paler towards the ends, verrucose when seen by <abbrev xmlns:xlink="http://www.w3.org/1999/xlink" xlink:title="light microscopy" id="ABBRID0EFVAG" xlink:type="simple">LM</abbrev> and <abbrev xmlns:xlink="http://www.w3.org/1999/xlink" xlink:title="scanning electron microscopy" id="ABBRID0EJVAG" xlink:type="simple">SEM</abbrev>.</p></tp:treatment-sec><tp:treatment-sec sec-type="Specimen examined" id="SECID0ENVAG"><title>Specimen examined.</title><p>On <italic><tp:taxon-name><tp:taxon-name-part taxon-name-part-type="genus" reg="Armatella">Armatella</tp:taxon-name-part><tp:taxon-name-part taxon-name-part-type="species" reg="litseae">litseae</tp:taxon-name-part></tp:taxon-name></italic> on leaves of <italic><tp:taxon-name><tp:taxon-name-part taxon-name-part-type="genus" reg="Daphnidium">Daphnidium</tp:taxon-name-part><tp:taxon-name-part taxon-name-part-type="species" reg="pulcherrimum">pulcherrimum</tp:taxon-name-part></tp:taxon-name></italic> (<tp:taxon-name><tp:taxon-name-part taxon-name-part-type="family">Lauraceae</tp:taxon-name-part></tp:taxon-name>), India, west Bengal, 1967, M.K. Maity (IMI 136371); on <italic><tp:taxon-name><tp:taxon-name-part taxon-name-part-type="genus" reg="Armatella">Armatella</tp:taxon-name-part><tp:taxon-name-part taxon-name-part-type="species" reg="cinnamomicola">cinnamomicola</tp:taxon-name-part></tp:taxon-name></italic> on leaves of <italic><tp:taxon-name><tp:taxon-name-part taxon-name-part-type="genus" reg="Cinnamomum">Cinnamomum</tp:taxon-name-part></tp:taxon-name></italic> sp., Myanmar, Thaton, 1971, M.M. Thaung, (IMI 161265).</p></tp:treatment-sec><tp:treatment-sec sec-type="distribution" id="SECID0EAXAG"><title>Known hosts and distribution.</title><p>On colonies of <italic><tp:taxon-name><tp:taxon-name-part taxon-name-part-type="genus" reg="Armatella">Armatella</tp:taxon-name-part></tp:taxon-name></italic> spp. on various plants in India, Myanmar and Sri Lanka (<xref ref-type="bibr" rid="B22">Ellis 1971</xref>).</p></tp:treatment-sec><tp:treatment-sec sec-type="Illustrations" id="SECID0ERXAG"><title>Illustrations.</title><p>This species was illustrated by <xref ref-type="bibr" rid="B22">Ellis (1971)</xref>.</p></tp:treatment-sec><tp:treatment-sec sec-type="notes" id="SECID0E2XAG"><title>Notes.</title><p>Two known species of <italic><tp:taxon-name><tp:taxon-name-part taxon-name-part-type="genus" reg="Spiropes">Spiropes</tp:taxon-name-part></tp:taxon-name></italic> are hyperparasitic on species of the genus <italic><tp:taxon-name><tp:taxon-name-part taxon-name-part-type="genus" reg="Armatella">Armatella</tp:taxon-name-part></tp:taxon-name></italic> (<tp:taxon-name><tp:taxon-name-part taxon-name-part-type="order">Meliolales</tp:taxon-name-part></tp:taxon-name>, <tp:taxon-name><tp:taxon-name-part taxon-name-part-type="family">Armatellaceae</tp:taxon-name-part></tp:taxon-name>), namely <italic><tp:taxon-name><tp:taxon-name-part taxon-name-part-type="genus" reg="Spiropes">S.</tp:taxon-name-part><tp:taxon-name-part taxon-name-part-type="species" reg="armatellae">armatellae</tp:taxon-name-part></tp:taxon-name></italic> and <italic><tp:taxon-name><tp:taxon-name-part taxon-name-part-type="genus" reg="Spiropes">S.</tp:taxon-name-part><tp:taxon-name-part taxon-name-part-type="species" reg="armatellicola">armatellicola</tp:taxon-name-part></tp:taxon-name></italic> (<xref ref-type="bibr" rid="B22">Ellis 1971</xref>, <xref ref-type="bibr" rid="B34">Hosagoudar et al. 2002</xref>). According to <xref ref-type="bibr" rid="B34">Hosagoudar et al. (2002)</xref>, both species are similar, but differ by the ornamentation of the conidia. The conidia of <italic><tp:taxon-name><tp:taxon-name-part taxon-name-part-type="genus" reg="Spiropes">S.</tp:taxon-name-part><tp:taxon-name-part taxon-name-part-type="species" reg="armatellicola">armatellicola</tp:taxon-name-part></tp:taxon-name></italic> are smooth, while those of <italic><tp:taxon-name><tp:taxon-name-part taxon-name-part-type="genus" reg="Spiropes">S.</tp:taxon-name-part><tp:taxon-name-part taxon-name-part-type="species" reg="armatellae">armatellae</tp:taxon-name-part></tp:taxon-name></italic> are distinctly reticulated. However, it is sometimes difficult to observe the surface of the conidia by <abbrev xmlns:xlink="http://www.w3.org/1999/xlink" xlink:title="light microscopy" id="ABBRID0ER1AG" xlink:type="simple">LM</abbrev>. Therefore, we recommend to analyse the ornamentation of the spores of <italic><tp:taxon-name><tp:taxon-name-part taxon-name-part-type="genus" reg="Spiropes">S.</tp:taxon-name-part><tp:taxon-name-part taxon-name-part-type="species" reg="armatellicola">armatellicola</tp:taxon-name-part></tp:taxon-name></italic> by <abbrev xmlns:xlink="http://www.w3.org/1999/xlink" xlink:title="scanning electron microscopy" id="ABBRID0EA2AG" xlink:type="simple">SEM</abbrev>. The scars of <italic><tp:taxon-name><tp:taxon-name-part taxon-name-part-type="genus" reg="Spiropes">S.</tp:taxon-name-part><tp:taxon-name-part taxon-name-part-type="species" reg="armatellae">armatellae</tp:taxon-name-part></tp:taxon-name></italic> could not be observed by <abbrev xmlns:xlink="http://www.w3.org/1999/xlink" xlink:title="scanning electron microscopy" id="ABBRID0EP2AG" xlink:type="simple">SEM</abbrev> and it is necessary to collect fresh specimens of this fungus for further morphological analysis.</p></tp:treatment-sec><ref-list><ref id="B22"><mixed-citation xmlns:xlink="http://www.w3.org/1999/xlink" xlink:type="simple"><person-group><name name-style="western"><surname>Ellis</surname><given-names>MB</given-names></name></person-group> (<year>1971</year>) <article-title>Dematiaceous <tp:taxon-name><tp:taxon-name-part taxon-name-part-type="above-genus">Hyphomycetes</tp:taxon-name-part></tp:taxon-name>. X.</article-title><source>Mycological Papers</source><volume>125</volume>: <fpage>1</fpage>–<lpage>30</lpage>. <ext-link xlink:href="10.1079/9780851986180.0000" ext-link-type="doi" xlink:type="simple">https://doi.org/10.1079/9780851986180.0000</ext-link></mixed-citation></ref><ref id="B34"><mixed-citation xmlns:xlink="http://www.w3.org/1999/xlink" xlink:type="simple"><person-group><name name-style="western"><surname>Hosagoudar</surname><given-names>VB</given-names></name><name name-style="western"><surname>Biju</surname><given-names>CK</given-names></name><name name-style="western"><surname>Abraham</surname><given-names>TK</given-names></name><name name-style="western"><surname>Agarwal</surname><given-names>DK</given-names></name></person-group> (<year>2002</year>) <article-title><italic><tp:taxon-name><tp:taxon-name-part taxon-name-part-type="genus">Spiropes</tp:taxon-name-part><tp:taxon-name-part taxon-name-part-type="species">armatellicola</tp:taxon-name-part></tp:taxon-name></italic> sp. nov. from Kerala, India.</article-title><source>Journal of Economic and Taxonomic Botany</source><volume>26</volume>(<issue>3</issue>): <fpage>603</fpage>–<lpage>604</lpage>.</mixed-citation></ref></ref-list></tp:taxon-treatment>
