# Supplementary material for: ﻿Systematic revision of species of Atractilina and Spiropes hyperparasitic on Meliolales (Ascomycota) in the tropics
Source: MycoKeys. 2024 Apr 11;103:167–213. doi: 10.3897/mycokeys.103.115799 (PMC11031638; doi:10.3897/mycokeys.103.115799)
Supplement: XML Treatment for Spiropes armatellicola [file mycokeys.103.115799-treatment4.xml]

<!DOCTYPE tp:taxon-treatment
  PUBLIC "-//TaxonX//DTD Taxonomic Treatment Publishing DTD v0 20100105//EN" "tax-treatment-NSO.dtd">
<tp:taxon-treatment xmlns:tp="http://www.plazi.org/taxpub"><tp:treatment-meta><kwd-group><label>Taxon classification</label><kwd>
                  <named-content content-type="kingdom">Fungi</named-content>
                </kwd><kwd>
                  <named-content content-type="order">Meliolales</named-content>
                </kwd><kwd>
                  <named-content content-type="phylum">Ascomycota</named-content>
                </kwd></kwd-group><mixed-citation publication-type="journal"><person-group><name><surname>Bermúdez-Cova</surname><given-names>Miguel A.</given-names></name><name><surname>Hofmann</surname><given-names>Tina A.</given-names></name><name><surname>Yorou</surname><given-names>Nourou S.</given-names></name><name><surname>Piepenbring</surname><given-names>Meike</given-names></name></person-group><article-title>﻿Systematic revision of species of <italic><tp:taxon-name><tp:taxon-name-part taxon-name-part-type="genus" reg="Atractilina">Atractilina</tp:taxon-name-part></tp:taxon-name></italic> and <italic><tp:taxon-name><tp:taxon-name-part taxon-name-part-type="genus" reg="Spiropes">Spiropes</tp:taxon-name-part></tp:taxon-name></italic> hyperparasitic on <tp:taxon-name><tp:taxon-name-part taxon-name-part-type="order">Meliolales</tp:taxon-name-part></tp:taxon-name> (<tp:taxon-name><tp:taxon-name-part taxon-name-part-type="phylum">Ascomycota</tp:taxon-name-part></tp:taxon-name>) in the tropics</article-title><source>MycoKeys</source><day>11</day><month>04</month><year>2024</year><volume>103</volume><fpage>167</fpage><lpage>213</lpage><pub-id pub-id-type="doi">10.3897/mycokeys.103.115799</pub-id></mixed-citation></tp:treatment-meta><tp:nomenclature><label>﻿</label><tp:taxon-name>
                <object-id xmlns:xlink="http://www.w3.org/1999/xlink" content-type="arpha" xlink:type="simple">A72945E1-11E7-5AE7-BC81-35E336BF2117</object-id>
                <tp:taxon-name-part taxon-name-part-type="genus" reg="Spiropes">Spiropes</tp:taxon-name-part>
                <tp:taxon-name-part taxon-name-part-type="species" reg="armatellicola">armatellicola</tp:taxon-name-part>
              </tp:taxon-name><tp:taxon-authority>M.B. Ellis, Mycol. Pap. 125: 15, 1971</tp:taxon-authority></tp:nomenclature><tp:treatment-sec sec-type="material" id="SECID0EX3AG"><title>Type.</title><p>On <italic><tp:taxon-name><tp:taxon-name-part taxon-name-part-type="genus" reg="Armatella">Armatella</tp:taxon-name-part></tp:taxon-name></italic> sp. on leaves of <italic><tp:taxon-name><tp:taxon-name-part taxon-name-part-type="genus" reg="Actinodaphne">Actinodaphne</tp:taxon-name-part></tp:taxon-name></italic> sp. (<tp:taxon-name><tp:taxon-name-part taxon-name-part-type="family">Lauraceae</tp:taxon-name-part></tp:taxon-name>), Banasuran Hills, Wyanad, Kerala, India, 16 April 1999, C.K. Biju (HCIO 43621. The type specimen was not available for loan by HCIO).</p></tp:treatment-sec><tp:treatment-sec sec-type="description" id="SECID0EQ4AG"><title>Species description.</title><p>This species was described by <xref ref-type="bibr" rid="B34">Hosagoudar et al. (2002)</xref>.</p></tp:treatment-sec><tp:treatment-sec sec-type="distribution" id="SECID0E14AG"><title>Known hosts and distribution.</title><p>On colonies of <italic><tp:taxon-name><tp:taxon-name-part taxon-name-part-type="genus" reg="Armatella">Armatella</tp:taxon-name-part></tp:taxon-name></italic> sp. on living leaves of <italic><tp:taxon-name><tp:taxon-name-part taxon-name-part-type="genus" reg="Actinodaphne">Actinodaphne</tp:taxon-name-part></tp:taxon-name></italic> sp. in India (<xref ref-type="bibr" rid="B34">Hosagoudar et al. 2002</xref>).</p></tp:treatment-sec><tp:treatment-sec sec-type="Illustrations" id="SECID0ES5AG"><title>Illustrations.</title><p>This species was illustrated by <xref ref-type="bibr" rid="B34">Hosagoudar et al. (2002)</xref>.</p></tp:treatment-sec><tp:treatment-sec sec-type="notes" id="SECID0E35AG"><title>Notes.</title><p>This species is only known from the type specimen.</p></tp:treatment-sec><ref-list><ref id="B34"><mixed-citation xmlns:xlink="http://www.w3.org/1999/xlink" xlink:type="simple"><person-group><name name-style="western"><surname>Hosagoudar</surname><given-names>VB</given-names></name><name name-style="western"><surname>Biju</surname><given-names>CK</given-names></name><name name-style="western"><surname>Abraham</surname><given-names>TK</given-names></name><name name-style="western"><surname>Agarwal</surname><given-names>DK</given-names></name></person-group> (<year>2002</year>) <article-title><italic><tp:taxon-name><tp:taxon-name-part taxon-name-part-type="genus">Spiropes</tp:taxon-name-part><tp:taxon-name-part taxon-name-part-type="species">armatellicola</tp:taxon-name-part></tp:taxon-name></italic> sp. nov. from Kerala, India.</article-title><source>Journal of Economic and Taxonomic Botany</source><volume>26</volume>(<issue>3</issue>): <fpage>603</fpage>–<lpage>604</lpage>.</mixed-citation></ref></ref-list></tp:taxon-treatment>
