# Supplementary material for: ﻿Systematic revision of species of Atractilina and Spiropes hyperparasitic on Meliolales (Ascomycota) in the tropics
Source: MycoKeys. 2024 Apr 11;103:167–213. doi: 10.3897/mycokeys.103.115799 (PMC11031638; doi:10.3897/mycokeys.103.115799)
Supplement: XML Treatment for Spiropes caribensis [file mycokeys.103.115799-treatment6.xml]

<!DOCTYPE tp:taxon-treatment
  PUBLIC "-//TaxonX//DTD Taxonomic Treatment Publishing DTD v0 20100105//EN" "tax-treatment-NSO.dtd">
<tp:taxon-treatment xmlns:tp="http://www.plazi.org/taxpub"><tp:treatment-meta><kwd-group><label>Taxon classification</label><kwd>
                  <named-content content-type="kingdom">Fungi</named-content>
                </kwd><kwd>
                  <named-content content-type="order">Meliolales</named-content>
                </kwd><kwd>
                  <named-content content-type="phylum">Ascomycota</named-content>
                </kwd></kwd-group><mixed-citation publication-type="journal"><person-group><name><surname>Bermúdez-Cova</surname><given-names>Miguel A.</given-names></name><name><surname>Hofmann</surname><given-names>Tina A.</given-names></name><name><surname>Yorou</surname><given-names>Nourou S.</given-names></name><name><surname>Piepenbring</surname><given-names>Meike</given-names></name></person-group><article-title>﻿Systematic revision of species of <italic><tp:taxon-name><tp:taxon-name-part taxon-name-part-type="genus" reg="Atractilina">Atractilina</tp:taxon-name-part></tp:taxon-name></italic> and <italic><tp:taxon-name><tp:taxon-name-part taxon-name-part-type="genus" reg="Spiropes">Spiropes</tp:taxon-name-part></tp:taxon-name></italic> hyperparasitic on <tp:taxon-name><tp:taxon-name-part taxon-name-part-type="order">Meliolales</tp:taxon-name-part></tp:taxon-name> (<tp:taxon-name><tp:taxon-name-part taxon-name-part-type="phylum">Ascomycota</tp:taxon-name-part></tp:taxon-name>) in the tropics</article-title><source>MycoKeys</source><day>11</day><month>04</month><year>2024</year><volume>103</volume><fpage>167</fpage><lpage>213</lpage><pub-id pub-id-type="doi">10.3897/mycokeys.103.115799</pub-id></mixed-citation></tp:treatment-meta><tp:nomenclature><label>﻿</label><tp:taxon-name>
                <object-id xmlns:xlink="http://www.w3.org/1999/xlink" content-type="arpha" xlink:type="simple">7A205FAD-CAD6-5D4A-AF87-01F216FDC3EC</object-id>
                <tp:taxon-name-part taxon-name-part-type="genus" reg="Spiropes">Spiropes</tp:taxon-name-part>
                <tp:taxon-name-part taxon-name-part-type="species" reg="caribensis">caribensis</tp:taxon-name-part>
              </tp:taxon-name><tp:taxon-authority>Hol.-Jech., Česká Mykol. 38(2): 113, 1984</tp:taxon-authority><xref ref-type="fig" rid="F5">Fig. 5</xref></tp:nomenclature><tp:treatment-sec sec-type="description" id="SECID0EEWBG"><title>Description.</title><p><bold><italic>Colonies</italic></bold> effuse, dark brown to black, velvety to hairy. <bold><italic>Hyphae</italic></bold> superficial, branched, septate, 1.5–3.5 µm wide, pale olivaceous-brown, smooth. <bold><italic>Conidiophores</italic></bold> arising singly, erect or ascending, straight or flexuous, septate, up to 240 µm long, 4–8 µm thick, pale brown to brown, smooth, with few scars. <bold><italic>Conidia</italic></bold> solitary, straight or slightly curved, obclavate, central cells barrel-shaped, 3-septate, (30–)36–48(–41.5) × (7.5–)9.5–11.5 µm, 4.5–6 µm wide at the truncate base, the central cells pale brown, the cells at the ends paler and almost hyaline, smooth.</p></tp:treatment-sec><tp:treatment-sec sec-type="Specimen examined" id="SECID0EYWBG"><title>Specimen examined.</title><p>On <italic><tp:taxon-name><tp:taxon-name-part taxon-name-part-type="genus" reg="Meliola">Meliola</tp:taxon-name-part></tp:taxon-name></italic> sp. on leaves of an unknown palm-tree, Cuba, Isla de La Juventud (= Isla de Pinos), Los Indios, south-west of La Cañada, 1981, V. Holubová-Jechová (PRM 831531, holotype).</p></tp:treatment-sec><tp:treatment-sec sec-type="distribution" id="SECID0EFXBG"><title>Known hosts and distribution.</title><p>On <italic><tp:taxon-name><tp:taxon-name-part taxon-name-part-type="genus" reg="Meliola">Meliola</tp:taxon-name-part></tp:taxon-name></italic> sp. on living leaves of an unidentified palm tree in Cuba (<xref ref-type="bibr" rid="B30">Holubová-Jechová and Sierra 1984</xref>).</p></tp:treatment-sec><tp:treatment-sec sec-type="Illustrations" id="SECID0EWXBG"><title>Illustrations.</title><p>This species was illustrated by <xref ref-type="bibr" rid="B30">Holubová-Jechová and Sierra (1984)</xref>.</p></tp:treatment-sec><tp:treatment-sec sec-type="notes" id="SECID0EAYBG"><title>Notes.</title><p><italic><tp:taxon-name><tp:taxon-name-part taxon-name-part-type="genus" reg="Spiropes">Spiropes</tp:taxon-name-part><tp:taxon-name-part taxon-name-part-type="species" reg="caribensis">caribensis</tp:taxon-name-part></tp:taxon-name></italic> is similar to <italic><tp:taxon-name><tp:taxon-name-part taxon-name-part-type="genus" reg="Spiropes">S.</tp:taxon-name-part><tp:taxon-name-part taxon-name-part-type="species" reg="helleri">helleri</tp:taxon-name-part></tp:taxon-name></italic>, but differs from the latter by paler conidia, with wider truncate base (<italic><tp:taxon-name><tp:taxon-name-part taxon-name-part-type="genus" reg="Spiropes">S.</tp:taxon-name-part><tp:taxon-name-part taxon-name-part-type="species" reg="helleri">helleri</tp:taxon-name-part></tp:taxon-name></italic> has conidia with a truncate base 3–4 µm wide) and shorter conidiophores (up to 600 µm long in <italic><tp:taxon-name><tp:taxon-name-part taxon-name-part-type="genus" reg="Spiropes">S.</tp:taxon-name-part><tp:taxon-name-part taxon-name-part-type="species" reg="helleri">helleri</tp:taxon-name-part></tp:taxon-name></italic>; <xref ref-type="bibr" rid="B30">Holubová-Jechová and Sierra (1984)</xref>). As seen by <abbrev xmlns:xlink="http://www.w3.org/1999/xlink" xlink:title="scanning electron microscopy" id="ABBRID0EWZBG" xlink:type="simple">SEM</abbrev>, conidia of <italic><tp:taxon-name><tp:taxon-name-part taxon-name-part-type="genus" reg="Spiropes">S.</tp:taxon-name-part><tp:taxon-name-part taxon-name-part-type="species" reg="caribensis">caribensis</tp:taxon-name-part></tp:taxon-name></italic> are smooth (Fig. <xref ref-type="fig" rid="F5">5b</xref>), while conidia of <italic><tp:taxon-name><tp:taxon-name-part taxon-name-part-type="genus" reg="Spiropes">S.</tp:taxon-name-part><tp:taxon-name-part taxon-name-part-type="species" reg="helleri">helleri</tp:taxon-name-part></tp:taxon-name></italic> are distinctly reticulated (Fig. <xref ref-type="fig" rid="F13">13e</xref>). The scars could not be observed by <abbrev xmlns:xlink="http://www.w3.org/1999/xlink" xlink:title="scanning electron microscopy" id="ABBRID0EY1BG" xlink:type="simple">SEM</abbrev> and it is, therefore, necessary to collect fresh specimens of this fungus for further morphological analyses. <italic><tp:taxon-name><tp:taxon-name-part taxon-name-part-type="genus" reg="Spiropes">S.</tp:taxon-name-part><tp:taxon-name-part taxon-name-part-type="species" reg="caribensis">caribensis</tp:taxon-name-part></tp:taxon-name></italic> is only known from the type specimen.</p><fig id="F5" position="float" orientation="portrait"><object-id xmlns:xlink="http://www.w3.org/1999/xlink" content-type="doi" xlink:type="simple">10.3897/mycokeys.103.115799.figure5</object-id><object-id xmlns:xlink="http://www.w3.org/1999/xlink" content-type="arpha" xlink:type="simple">9FD81CA2-9773-509C-9FEF-FAF2138A6F66</object-id><label>Figure 5.</label><caption><p><italic><tp:taxon-name><tp:taxon-name-part taxon-name-part-type="genus" reg="Spiropes">Spiropes</tp:taxon-name-part><tp:taxon-name-part taxon-name-part-type="species" reg="caribensis">caribensis</tp:taxon-name-part></tp:taxon-name></italic> (PRM 8311531) <bold>a</bold> conidia shown in optical section <bold>b, c</bold> as seen by <abbrev xmlns:xlink="http://www.w3.org/1999/xlink" xlink:title="scanning electron microscopy" id="ABBRID0E52BG" xlink:type="simple">SEM</abbrev><bold>b</bold> conidium <bold>c</bold> basis of a conidium with a flat scar. Scale bars: 10 μm (<bold>a</bold>); 9 μm (<bold>b</bold>); 4 μm (<bold>c</bold>).</p></caption><graphic xmlns:xlink="http://www.w3.org/1999/xlink" xlink:href="mycokeys-103-167-g005.jpg" position="float" orientation="portrait" xlink:type="simple" id="oo_1024005.jpg"><uri content-type="original_file" xlink:type="simple">https://binary.pensoft.net/fig/1024005</uri></graphic></fig></tp:treatment-sec><tp:treatment-sec><!--Section generated to contain objects referenced in tp:taxon-treatment.--><fig id="F13" position="float" orientation="portrait"><object-id xmlns:xlink="http://www.w3.org/1999/xlink" content-type="doi" xlink:type="simple">10.3897/mycokeys.103.115799.figure13</object-id><object-id xmlns:xlink="http://www.w3.org/1999/xlink" content-type="arpha" xlink:type="simple">5B4809B9-D2F1-544A-9E9D-1ABEA2534B90</object-id><label>Figure 13.</label><caption><p><italic><tp:taxon-name><tp:taxon-name-part taxon-name-part-type="genus" reg="Spiropes">Spiropes</tp:taxon-name-part><tp:taxon-name-part taxon-name-part-type="species" reg="helleri">helleri</tp:taxon-name-part></tp:taxon-name></italic> (IMI130940) <bold>a</bold> superficial hyphae growing on a colony of <italic><tp:taxon-name><tp:taxon-name-part taxon-name-part-type="genus" reg="Meliola">Meliola</tp:taxon-name-part></tp:taxon-name></italic> sp. on a leaf of <italic><tp:taxon-name><tp:taxon-name-part taxon-name-part-type="genus" reg="Cupania">Cupania</tp:taxon-name-part><tp:taxon-name-part taxon-name-part-type="species" reg="guatemalensis">guatemalensis</tp:taxon-name-part></tp:taxon-name></italic><bold>b</bold> conidiophore growing on a hypha of <italic><tp:taxon-name><tp:taxon-name-part taxon-name-part-type="genus" reg="Meliola">Meliola</tp:taxon-name-part></tp:taxon-name></italic> sp. shown in optical section <bold>c</bold> conidia shown in optical section (drawing on the left-hand side) and as seen by <abbrev xmlns:xlink="http://www.w3.org/1999/xlink" xlink:title="scanning electron microscopy" id="ABBRID0EGXCI" xlink:type="simple">SEM</abbrev> (drawing on the right-hand side) <bold>d, e</bold> as seen by <abbrev xmlns:xlink="http://www.w3.org/1999/xlink" xlink:title="scanning electron microscopy" id="ABBRID0EMXCI" xlink:type="simple">SEM</abbrev><bold>d</bold> part of a conidiophore with a scar <bold>e</bold> conidium. Scale bars: 1 mm (<bold>a</bold>); 5 μm (<bold>b</bold>); 6 μm (<bold>c</bold>); 4 μm (<bold>b</bold>); 5 μm (<bold>c</bold>).</p></caption><graphic xmlns:xlink="http://www.w3.org/1999/xlink" xlink:href="mycokeys-103-167-g013.jpg" position="float" orientation="portrait" xlink:type="simple" id="oo_1024014.jpg"><uri content-type="original_file" xlink:type="simple">https://binary.pensoft.net/fig/1024014</uri></graphic></fig></tp:treatment-sec><ref-list><ref id="B30"><mixed-citation xmlns:xlink="http://www.w3.org/1999/xlink" xlink:type="simple"><person-group><name name-style="western"><surname>Holubová-Jechová</surname><given-names>V</given-names></name><name name-style="western"><surname>Sierra</surname><given-names>AM</given-names></name></person-group> (<year>1984</year>) <article-title>Studies on hyphomycetes from Cuba II. <tp:taxon-name><tp:taxon-name-part taxon-name-part-type="above-genus">Hyphomycetes</tp:taxon-name-part></tp:taxon-name> from the Isla de la Juventudeská.</article-title><source>Česká Mykologie</source><volume>38</volume>: <fpage>96</fpage>–<lpage>120</lpage>.</mixed-citation></ref></ref-list></tp:taxon-treatment>
