# Supplementary material for: ﻿Systematic revision of species of Atractilina and Spiropes hyperparasitic on Meliolales (Ascomycota) in the tropics
Source: MycoKeys. 2024 Apr 11;103:167–213. doi: 10.3897/mycokeys.103.115799 (PMC11031638; doi:10.3897/mycokeys.103.115799)
Supplement: XML Treatment for Spiropes carpolobiae [file mycokeys.103.115799-treatment7.xml]

<!DOCTYPE tp:taxon-treatment
  PUBLIC "-//TaxonX//DTD Taxonomic Treatment Publishing DTD v0 20100105//EN" "tax-treatment-NSO.dtd">
<tp:taxon-treatment xmlns:tp="http://www.plazi.org/taxpub"><tp:treatment-meta><kwd-group><label>Taxon classification</label><kwd>
                  <named-content content-type="kingdom">Fungi</named-content>
                </kwd><kwd>
                  <named-content content-type="order">Meliolales</named-content>
                </kwd><kwd>
                  <named-content content-type="phylum">Ascomycota</named-content>
                </kwd></kwd-group><mixed-citation publication-type="journal"><person-group><name><surname>Bermúdez-Cova</surname><given-names>Miguel A.</given-names></name><name><surname>Hofmann</surname><given-names>Tina A.</given-names></name><name><surname>Yorou</surname><given-names>Nourou S.</given-names></name><name><surname>Piepenbring</surname><given-names>Meike</given-names></name></person-group><article-title>﻿Systematic revision of species of <italic><tp:taxon-name><tp:taxon-name-part taxon-name-part-type="genus" reg="Atractilina">Atractilina</tp:taxon-name-part></tp:taxon-name></italic> and <italic><tp:taxon-name><tp:taxon-name-part taxon-name-part-type="genus" reg="Spiropes">Spiropes</tp:taxon-name-part></tp:taxon-name></italic> hyperparasitic on <tp:taxon-name><tp:taxon-name-part taxon-name-part-type="order">Meliolales</tp:taxon-name-part></tp:taxon-name> (<tp:taxon-name><tp:taxon-name-part taxon-name-part-type="phylum">Ascomycota</tp:taxon-name-part></tp:taxon-name>) in the tropics</article-title><source>MycoKeys</source><day>11</day><month>04</month><year>2024</year><volume>103</volume><fpage>167</fpage><lpage>213</lpage><pub-id pub-id-type="doi">10.3897/mycokeys.103.115799</pub-id></mixed-citation></tp:treatment-meta><tp:nomenclature><label>﻿</label><tp:taxon-name>
                <object-id xmlns:xlink="http://www.w3.org/1999/xlink" content-type="arpha" xlink:type="simple">DA2405BF-7586-5D68-A5BC-E2F40DB7DE78</object-id>
                <tp:taxon-name-part taxon-name-part-type="genus" reg="Spiropes">Spiropes</tp:taxon-name-part>
                <tp:taxon-name-part taxon-name-part-type="species" reg="carpolobiae">carpolobiae</tp:taxon-name-part>
                <object-id xmlns:xlink="http://www.w3.org/1999/xlink" content-type="mycobank" xlink:type="simple">MycoBank No: 850987</object-id>
              </tp:taxon-name><tp:taxon-authority>Berm.-Cova &amp; M. Piepenbr.</tp:taxon-authority><tp:taxon-status xmlns:xlink="http://www.w3.org/1999/xlink" xlink:type="simple">sp. nov.</tp:taxon-status><xref ref-type="fig" rid="F6">Fig. 6</xref></tp:nomenclature><tp:treatment-sec sec-type="Holotype" id="SECID0E64BG"><title>Holotype.</title><p>On <tp:taxon-name><tp:taxon-name-part taxon-name-part-type="genus" reg="Meliola">Meliola</tp:taxon-name-part><tp:taxon-name-part taxon-name-part-type="uncertainty-rank">cf.</tp:taxon-name-part><tp:taxon-name-part taxon-name-part-type="species" reg="carpolobiae">carpolobiae</tp:taxon-name-part></tp:taxon-name> on living leaves of <italic><tp:taxon-name><tp:taxon-name-part taxon-name-part-type="genus" reg="Carpolobia">Carpolobia</tp:taxon-name-part><tp:taxon-name-part taxon-name-part-type="species" reg="lutea">lutea</tp:taxon-name-part></tp:taxon-name></italic> (<tp:taxon-name><tp:taxon-name-part taxon-name-part-type="family">Polygalaceae</tp:taxon-name-part></tp:taxon-name>), Benin, Atlantique, Attogon, Niaouli Forest, <named-content xmlns:xlink="http://www.w3.org/1999/xlink" content-type="dwc:verbatimCoordinates" xlink:type="simple"><named-content content-type="geo-json" specific-use="{&#34;type&#34;:&#34;Point&#34;,&#34;coordinates&#34;:[2.131111,6.744722]}" id="NCID0EF6BG" xlink:type="simple">6°44'41"N, 2°7'52"E</named-content></named-content>, 68 m a.s.l., 28 February 2022, M.A. Bermúdez, A. Tabé, D. Dongnima, I. Agonglo, O.P. Agbani, M. Piepenbring, N.S. Yorou, MB166 (M).</p><fig id="F6" position="float" orientation="portrait"><object-id xmlns:xlink="http://www.w3.org/1999/xlink" content-type="doi" xlink:type="simple">10.3897/mycokeys.103.115799.figure6</object-id><object-id xmlns:xlink="http://www.w3.org/1999/xlink" content-type="arpha" xlink:type="simple">DCF61663-00D4-5490-AF8F-1614022A2BCD</object-id><label>Figure 6.</label><caption><p><italic><tp:taxon-name><tp:taxon-name-part taxon-name-part-type="genus" reg="Spiropes">Spiropes</tp:taxon-name-part><tp:taxon-name-part taxon-name-part-type="species" reg="carpolobiae">carpolobiae</tp:taxon-name-part></tp:taxon-name></italic> (MB 166) <bold>a</bold> conidiophores growing intermingled with hyphae of <italic><tp:taxon-name><tp:taxon-name-part taxon-name-part-type="genus" reg="Meliola">Meliola</tp:taxon-name-part></tp:taxon-name></italic> sp. on a leaf of <italic><tp:taxon-name><tp:taxon-name-part taxon-name-part-type="genus" reg="Carpolobia">Carpolobia</tp:taxon-name-part><tp:taxon-name-part taxon-name-part-type="species" reg="lutea">lutea</tp:taxon-name-part></tp:taxon-name></italic><bold>b</bold> conidiophore with scars <bold>c</bold> Conidia shown in optical section. The thickness of the wall is shown in the left-hand drawing <bold>d, e</bold> as seen by <abbrev xmlns:xlink="http://www.w3.org/1999/xlink" xlink:title="scanning electron microscopy" id="ABBRID0EYAAI" xlink:type="simple">SEM</abbrev><bold>d</bold> conidiophore with scar <bold>e</bold> conidium. Scale bars: 0.3 mm (<bold>a</bold>); 5 μm (<bold>b, c</bold>); 5 μm (<bold>d</bold>); 3 μm (<bold>e</bold>).</p></caption><graphic xmlns:xlink="http://www.w3.org/1999/xlink" xlink:href="mycokeys-103-167-g006.jpg" position="float" orientation="portrait" xlink:type="simple" id="oo_1024006.jpg"><uri content-type="original_file" xlink:type="simple">https://binary.pensoft.net/fig/1024006</uri></graphic></fig></tp:treatment-sec><tp:treatment-sec sec-type="etymology" id="SECID0ENBAI"><title>Etymology.</title><p>Named after the genus of the host plant.</p></tp:treatment-sec><tp:treatment-sec sec-type="description" id="SECID0ESBAI"><title>Description.</title><p><bold><italic>Colonies</italic></bold> effuse, dark brown to black, velvety to hairy. <bold><italic>Hyphae</italic></bold> superficial, branched, anastomosing, septate, 1–2 µm wide, straw-coloured, smooth. <bold><italic>Conidiophores</italic></bold> arising singly, erect or ascending, straight to flexuous, septate, up to 250 µm long, 2–5 µm thick, sometimes thicker at the apex, brown, not smooth, with scattered scars mostly in the upper parts of the conidiophores. <bold><italic>Conidia</italic></bold> solitary, straight or slightly curved, ovate to slightly fusiform, 3–septate, (12.5–)13–16(–19) × 5–7 µm, 2–2.5 µm wide at the base, brown, the cells at each end pale brown, septa darker, surface verrucose. As seen by <abbrev xmlns:xlink="http://www.w3.org/1999/xlink" xlink:title="scanning electron microscopy" id="ABBRID0EGCAI" xlink:type="simple">SEM</abbrev>, the ornamentation of the conidia is distinctly reticulated, with thin to thick networks that can form ridges.</p></tp:treatment-sec><tp:treatment-sec sec-type="distribution" id="SECID0EKCAI"><title>Known distribution.</title><p>On colonies of <tp:taxon-name><tp:taxon-name-part taxon-name-part-type="genus" reg="Meliola">Meliola</tp:taxon-name-part><tp:taxon-name-part taxon-name-part-type="uncertainty-rank">cf.</tp:taxon-name-part><tp:taxon-name-part taxon-name-part-type="species" reg="carpolobiae">carpolobiae</tp:taxon-name-part></tp:taxon-name> on living leaves of <italic><tp:taxon-name><tp:taxon-name-part taxon-name-part-type="genus" reg="Carpolobia">Carpolobia</tp:taxon-name-part><tp:taxon-name-part taxon-name-part-type="species" reg="lutea">lutea</tp:taxon-name-part></tp:taxon-name></italic> in Benin.</p></tp:treatment-sec><tp:treatment-sec sec-type="notes" id="SECID0EIDAI"><title>Notes.</title><p><italic><tp:taxon-name><tp:taxon-name-part taxon-name-part-type="genus" reg="Spiropes">S.</tp:taxon-name-part><tp:taxon-name-part taxon-name-part-type="species" reg="carpolobiae">carpolobiae</tp:taxon-name-part></tp:taxon-name></italic> is the only known species of <italic><tp:taxon-name><tp:taxon-name-part taxon-name-part-type="genus" reg="Spiropes">Spiropes</tp:taxon-name-part></tp:taxon-name></italic> with ovate to slightly fusiform conidia.</p></tp:treatment-sec></tp:taxon-treatment>
