# Supplementary material for: ﻿Systematic revision of species of Atractilina and Spiropes hyperparasitic on Meliolales (Ascomycota) in the tropics
Source: MycoKeys. 2024 Apr 11;103:167–213. doi: 10.3897/mycokeys.103.115799 (PMC11031638; doi:10.3897/mycokeys.103.115799)
Supplement: XML Treatment for Spiropes clavatus [file mycokeys.103.115799-treatment8.xml]

<!DOCTYPE tp:taxon-treatment
  PUBLIC "-//TaxonX//DTD Taxonomic Treatment Publishing DTD v0 20100105//EN" "tax-treatment-NSO.dtd">
<tp:taxon-treatment xmlns:tp="http://www.plazi.org/taxpub"><tp:treatment-meta><kwd-group><label>Taxon classification</label><kwd>
                  <named-content content-type="kingdom">Fungi</named-content>
                </kwd><kwd>
                  <named-content content-type="order">Meliolales</named-content>
                </kwd><kwd>
                  <named-content content-type="phylum">Ascomycota</named-content>
                </kwd></kwd-group><mixed-citation publication-type="journal"><person-group><name><surname>Bermúdez-Cova</surname><given-names>Miguel A.</given-names></name><name><surname>Hofmann</surname><given-names>Tina A.</given-names></name><name><surname>Yorou</surname><given-names>Nourou S.</given-names></name><name><surname>Piepenbring</surname><given-names>Meike</given-names></name></person-group><article-title>﻿Systematic revision of species of <italic><tp:taxon-name><tp:taxon-name-part taxon-name-part-type="genus" reg="Atractilina">Atractilina</tp:taxon-name-part></tp:taxon-name></italic> and <italic><tp:taxon-name><tp:taxon-name-part taxon-name-part-type="genus" reg="Spiropes">Spiropes</tp:taxon-name-part></tp:taxon-name></italic> hyperparasitic on <tp:taxon-name><tp:taxon-name-part taxon-name-part-type="order">Meliolales</tp:taxon-name-part></tp:taxon-name> (<tp:taxon-name><tp:taxon-name-part taxon-name-part-type="phylum">Ascomycota</tp:taxon-name-part></tp:taxon-name>) in the tropics</article-title><source>MycoKeys</source><day>11</day><month>04</month><year>2024</year><volume>103</volume><fpage>167</fpage><lpage>213</lpage><pub-id pub-id-type="doi">10.3897/mycokeys.103.115799</pub-id></mixed-citation></tp:treatment-meta><tp:nomenclature><label>﻿</label><tp:taxon-name>
                <object-id xmlns:xlink="http://www.w3.org/1999/xlink" content-type="arpha" xlink:type="simple">D3F3C808-60A7-54D8-BD5E-1A5CCADD282D</object-id>
                <tp:taxon-name-part taxon-name-part-type="genus" reg="Spiropes">Spiropes</tp:taxon-name-part>
                <tp:taxon-name-part taxon-name-part-type="species" reg="clavatus">clavatus</tp:taxon-name-part>
              </tp:taxon-name><tp:taxon-authority>(Ellis &amp; Martin) M.B. Ellis, Mycol. Pap. 114: 25, 1968</tp:taxon-authority><xref ref-type="fig" rid="F7">Fig. 7</xref><tp:nomenclature-citation-list><tp:nomenclature-citation><tp:taxon-name>
                    <tp:taxon-name-part taxon-name-part-type="genus" reg="Isariopsis"/>
                    <tp:taxon-name-part taxon-name-part-type="species" reg="clavata"/>
                  </tp:taxon-name><comment>≡ <tp:taxon-name><tp:taxon-name-part taxon-name-part-type="genus" reg="Isariopsis">Isariopsis</tp:taxon-name-part><tp:taxon-name-part taxon-name-part-type="species" reg="clavata">clavata</tp:taxon-name-part></tp:taxon-name> Ellis &amp; Martin, Am. Nat. 18: 188, 1884. </comment></tp:nomenclature-citation><tp:nomenclature-citation><tp:taxon-name>
                    <tp:taxon-name-part taxon-name-part-type="genus" reg="Arthrobotryum"/>
                    <tp:taxon-name-part taxon-name-part-type="species" reg="clavatum"/>
                  </tp:taxon-name><comment>≡ <tp:taxon-name><tp:taxon-name-part taxon-name-part-type="genus" reg="Arthrobotryum">Arthrobotryum</tp:taxon-name-part><tp:taxon-name-part taxon-name-part-type="species" reg="clavatum">clavatum</tp:taxon-name-part></tp:taxon-name> (Ellis &amp; Martin) Höhn, Sber. Akad. Wiss. Wien, Math.-naturw. Kl., Abt. 1, 125: 120, 1916. </comment></tp:nomenclature-citation><tp:nomenclature-citation><tp:taxon-name>
                    <tp:taxon-name-part taxon-name-part-type="genus" reg="Bitunicostilbe"/>
                    <tp:taxon-name-part taxon-name-part-type="species" reg="clavata"/>
                  </tp:taxon-name><comment>≡ <tp:taxon-name><tp:taxon-name-part taxon-name-part-type="genus" reg="Bitunicostilbe">Bitunicostilbe</tp:taxon-name-part><tp:taxon-name-part taxon-name-part-type="species" reg="clavata">clavata</tp:taxon-name-part></tp:taxon-name> (Ellis &amp; Martin) M. Morelet, Bull. Soc. Sci. nat. Arch. Toulon et du Var 7: 195, 1971. </comment></tp:nomenclature-citation><tp:nomenclature-citation><tp:taxon-name>
                    <tp:taxon-name-part taxon-name-part-type="genus" reg="Podosporium"/>
                    <tp:taxon-name-part taxon-name-part-type="species" reg="chlorophaeum"/>
                  </tp:taxon-name><comment>= <tp:taxon-name><tp:taxon-name-part taxon-name-part-type="genus" reg="Podosporium">Podosporium</tp:taxon-name-part><tp:taxon-name-part taxon-name-part-type="species" reg="chlorophaeum">chlorophaeum</tp:taxon-name-part></tp:taxon-name> Speg., An. Mus. nac. Hist. nat. B. Aires 20: 450, 1910. </comment></tp:nomenclature-citation><tp:nomenclature-citation><tp:taxon-name>
                    <tp:taxon-name-part taxon-name-part-type="genus" reg="Arthrobotryum"/>
                    <tp:taxon-name-part taxon-name-part-type="species" reg="noz-moscatae"/>
                  </tp:taxon-name><comment>= <tp:taxon-name><tp:taxon-name-part taxon-name-part-type="genus" reg="Arthrobotryum">Arthrobotryum</tp:taxon-name-part><tp:taxon-name-part taxon-name-part-type="species" reg="noz-moscatae">noz-moscatae</tp:taxon-name-part></tp:taxon-name> Bat. &amp; J. Silva, Anais IV Congr. Soc. bot. Brasil: 144, 1953. </comment></tp:nomenclature-citation></tp:nomenclature-citation-list></tp:nomenclature><tp:treatment-sec sec-type="description" id="SECID0ELHAI"><title>Description.</title><p><bold><italic>Colonies</italic></bold> effuse, brown to dark brown or black. <bold><italic>Hyphae</italic></bold> superficial, branched, anastomosing, septate, 1–3 µm wide, pale olivaceous-brown. <bold><italic>Conidiophores</italic></bold> tightly packed to form dark brown to blackish synnemata up to 700 µm long, 20–40 µm thick, often splaying out to a width of up to 110 µm at the apex. Individual hyphae straight or flexous, cylindrical, 1–3 µm thick near the base, 4–7 µm thick near the apex, dark brown, paler towards the apex, verrucose, with numerous conidial scars. <bold><italic>Conidia</italic></bold> solitary, fusiform to obclavate, mostly 3–, rarely 1–, 2– or 4–septate, (13–)18–25(–33) × (4–)5–7(–8) µm, tapering to about 1–1.5 µm at the apex and at the base, pale brown to brown, the cells at each end paler, wrinkled. As seen by <abbrev xmlns:xlink="http://www.w3.org/1999/xlink" xlink:title="scanning electron microscopy" id="ABBRID0E6HAI" xlink:type="simple">SEM</abbrev>, the ornamentation of the spores is distinctly reticulated, with thin to thick networks and no ridges.</p></tp:treatment-sec><tp:treatment-sec sec-type="material" id="SECID0EDIAI"><title>Specimens examined.</title><p>On <italic><tp:taxon-name><tp:taxon-name-part taxon-name-part-type="genus" reg="Meliola">Meliola</tp:taxon-name-part><tp:taxon-name-part taxon-name-part-type="species" reg="panici">panici</tp:taxon-name-part></tp:taxon-name></italic> on leaves of <italic><tp:taxon-name><tp:taxon-name-part taxon-name-part-type="genus" reg="Panicum">Panicum</tp:taxon-name-part><tp:taxon-name-part taxon-name-part-type="species" reg="glutinosa">glutinosa</tp:taxon-name-part></tp:taxon-name></italic>, Puerto Rico, El Alto de la Bandera, 1913, F.L. Stevens &amp; W.E. Hess, n°4368 (IMI 130764); on <italic><tp:taxon-name><tp:taxon-name-part taxon-name-part-type="genus" reg="Meliola">Meliola</tp:taxon-name-part></tp:taxon-name></italic> sp. on leaves of <italic><tp:taxon-name><tp:taxon-name-part taxon-name-part-type="genus" reg="Raphia">Raphia</tp:taxon-name-part><tp:taxon-name-part taxon-name-part-type="species" reg="monbuttorum">monbuttorum</tp:taxon-name-part></tp:taxon-name></italic>, Uganda, 1915, R. Dümmer, (IMI 102772); on <italic><tp:taxon-name><tp:taxon-name-part taxon-name-part-type="genus" reg="Meliola">Meliola</tp:taxon-name-part><tp:taxon-name-part taxon-name-part-type="species" reg="thouiniae">thouiniae</tp:taxon-name-part></tp:taxon-name></italic> on leaves of an unknown plant, Brasil, São Paulo, 1940, A.R. Campos (IMI 130975, type of <italic><tp:taxon-name><tp:taxon-name-part taxon-name-part-type="genus" reg="Arthrobotryum">Arthrobotryum</tp:taxon-name-part><tp:taxon-name-part taxon-name-part-type="species" reg="noz-moscatae">noz-moscatae</tp:taxon-name-part></tp:taxon-name></italic>).</p></tp:treatment-sec><tp:treatment-sec sec-type="Illustrations" id="SECID0EHKAI"><title>Illustrations.</title><p>This species was illustrated by <xref ref-type="bibr" rid="B21">Ellis (1968)</xref>.</p></tp:treatment-sec><tp:treatment-sec sec-type="distribution" id="SECID0ERKAI"><title>Known hosts and distribution.</title><p>On colonies of <tp:taxon-name><tp:taxon-name-part taxon-name-part-type="order">Meliolales</tp:taxon-name-part></tp:taxon-name> on living leaves of various plants in Argentina, Brazil, Ghana, Malaysia, Puerto Rico, Sierra Leone, Trinidad and Uganda (<xref ref-type="bibr" rid="B21">Ellis 1968</xref>).</p></tp:treatment-sec><tp:treatment-sec sec-type="notes" id="SECID0EALAI"><title>Notes.</title><p>In the nomenclatural and taxonomic database Index Fungorum (<ext-link xmlns:xlink="http://www.w3.org/1999/xlink" xlink:href="http://www.IndexFungorum.org" ext-link-type="uri" xlink:type="simple">http://www.IndexFungorum.org</ext-link>), the current name of the <italic><tp:taxon-name><tp:taxon-name-part taxon-name-part-type="genus" reg="Spiropes">Spiropes</tp:taxon-name-part><tp:taxon-name-part taxon-name-part-type="species" reg="clavatus">clavatus</tp:taxon-name-part></tp:taxon-name></italic> is <italic><tp:taxon-name><tp:taxon-name-part taxon-name-part-type="genus" reg="Bitunicostilbe">Bitunicostilbe</tp:taxon-name-part><tp:taxon-name-part taxon-name-part-type="species" reg="clavata">clavata</tp:taxon-name-part></tp:taxon-name></italic> (Ellis &amp; Martin) M. Morelet. The genus <italic><tp:taxon-name><tp:taxon-name-part taxon-name-part-type="genus" reg="Bitunicostilbe">Bitunicostilbe</tp:taxon-name-part></tp:taxon-name></italic> (<italic>incertae sedis</italic>, <tp:taxon-name><tp:taxon-name-part taxon-name-part-type="phylum">Ascomycota</tp:taxon-name-part></tp:taxon-name>) was proposed by <xref ref-type="bibr" rid="B51">Morelet (1971)</xref> to accommodate two species, namely <italic><tp:taxon-name><tp:taxon-name-part taxon-name-part-type="genus" reg="Bitunicostilbe">B.</tp:taxon-name-part><tp:taxon-name-part taxon-name-part-type="species" reg="clavata">clavata</tp:taxon-name-part></tp:taxon-name></italic> and <italic><tp:taxon-name><tp:taxon-name-part taxon-name-part-type="genus" reg="Bitunicostilbe">B.</tp:taxon-name-part><tp:taxon-name-part taxon-name-part-type="species" reg="linderae">linderae</tp:taxon-name-part></tp:taxon-name></italic>, that were previously cited in other genera. Although the publication by Morelet was not available for this study, the morphological analysis of the herbarium specimens (IMI 130764, 130975) revealed that the features of these specimens are consistent with the description of <italic><tp:taxon-name><tp:taxon-name-part taxon-name-part-type="genus" reg="Spiropes">Spiropes</tp:taxon-name-part><tp:taxon-name-part taxon-name-part-type="species" reg="clavatus">clavatus</tp:taxon-name-part></tp:taxon-name></italic> by <xref ref-type="bibr" rid="B21">Ellis (1968)</xref>. The species has typical characteristics of the genus <italic><tp:taxon-name><tp:taxon-name-part taxon-name-part-type="genus" reg="Spiropes">Spiropes</tp:taxon-name-part></tp:taxon-name></italic>, such as flat double scars (Fig. <xref ref-type="fig" rid="F7">7c</xref>) and, therefore, it should be classified in this genus. <xref ref-type="bibr" rid="B18">De Beer et al. (2013)</xref> analysed the type and additional specimens of <italic><tp:taxon-name><tp:taxon-name-part taxon-name-part-type="genus" reg="Bitunicostilbe">B.</tp:taxon-name-part><tp:taxon-name-part taxon-name-part-type="species" reg="linderae">linderae</tp:taxon-name-part></tp:taxon-name></italic> (as <italic><tp:taxon-name><tp:taxon-name-part taxon-name-part-type="genus" reg="Graphium">Graphium</tp:taxon-name-part><tp:taxon-name-part taxon-name-part-type="species" reg="linderae">linderae</tp:taxon-name-part></tp:taxon-name></italic>) and concluded that this species should be also classified in the genus <italic><tp:taxon-name><tp:taxon-name-part taxon-name-part-type="genus" reg="Spiropes">Spiropes</tp:taxon-name-part></tp:taxon-name></italic>.</p><fig id="F7" position="float" orientation="portrait"><object-id xmlns:xlink="http://www.w3.org/1999/xlink" content-type="doi" xlink:type="simple">10.3897/mycokeys.103.115799.figure7</object-id><object-id xmlns:xlink="http://www.w3.org/1999/xlink" content-type="arpha" xlink:type="simple">91BABD84-2FFC-51DA-A00A-3E9D0728E26B</object-id><label>Figure 7.</label><caption><p><italic><tp:taxon-name><tp:taxon-name-part taxon-name-part-type="genus" reg="Spiropes">Spiropes</tp:taxon-name-part><tp:taxon-name-part taxon-name-part-type="species" reg="clavatus">clavatus</tp:taxon-name-part></tp:taxon-name></italic> (IMI 102772) <bold>a</bold> conidiophores with scars <bold>b</bold> conidia shown in optical section <bold>c, d</bold> as seen by <abbrev xmlns:xlink="http://www.w3.org/1999/xlink" xlink:title="scanning electron microscopy" id="ABBRID0E4PAI" xlink:type="simple">SEM</abbrev><bold>c</bold> conidiophore with scars <bold>d</bold> conidium. Scale bars: 5 μm (<bold>a</bold>); 2.5 μm (<bold>b</bold>); 1 μm (<bold>c</bold>); 5 μm (<bold>d</bold>).</p></caption><graphic xmlns:xlink="http://www.w3.org/1999/xlink" xlink:href="mycokeys-103-167-g007.jpg" position="float" orientation="portrait" xlink:type="simple" id="oo_1024007.jpg"><uri content-type="original_file" xlink:type="simple">https://binary.pensoft.net/fig/1024007</uri></graphic></fig></tp:treatment-sec><ref-list><ref id="B21"><mixed-citation xmlns:xlink="http://www.w3.org/1999/xlink" xlink:type="simple"><person-group><name name-style="western"><surname>Ellis</surname><given-names>MB</given-names></name></person-group> (<year>1968</year>) <article-title>Dematiaceous <tp:taxon-name><tp:taxon-name-part taxon-name-part-type="above-genus">Hyphomycetes</tp:taxon-name-part></tp:taxon-name>. IX. <italic><tp:taxon-name><tp:taxon-name-part taxon-name-part-type="genus">Spiropes</tp:taxon-name-part></tp:taxon-name></italic> and <italic><tp:taxon-name><tp:taxon-name-part taxon-name-part-type="genus">Pleurophragmium</tp:taxon-name-part></tp:taxon-name></italic>.</article-title><source>Mycological Papers</source><volume>114</volume>: <fpage>1</fpage>–<lpage>44</lpage>.</mixed-citation></ref><ref id="B51"><mixed-citation xmlns:xlink="http://www.w3.org/1999/xlink" xlink:type="simple"><person-group><name name-style="western"><surname>Morelet</surname><given-names>M</given-names></name></person-group> (<year>1971</year>) <article-title>De aliquibus in mycologia novitatibus (5<sup>e</sup> note).</article-title><source>Bulletin de la Société de Sciences Naturelles et d ’Archéologie de Toulon et du Var</source><volume>195</volume>: <fpage>7</fpage>–<lpage>8</lpage>. <ext-link xlink:href="10.2113/gssgfbull.S7-XIII.1-2.195" ext-link-type="doi" xlink:type="simple">https://doi.org/10.2113/gssgfbull.S7-XIII.1-2.195</ext-link></mixed-citation></ref><ref id="B18"><mixed-citation xmlns:xlink="http://www.w3.org/1999/xlink" xlink:type="simple"><person-group><name name-style="western"><surname>De Beer</surname><given-names>ZW</given-names></name><name name-style="western"><surname>Seifert</surname><given-names>KA</given-names></name><name name-style="western"><surname>Wingfield</surname><given-names>MJ</given-names></name></person-group> (<year>2013</year>) <article-title>A nomenclator for ophiostomatoid genera and species in the <tp:taxon-name><tp:taxon-name-part taxon-name-part-type="order">Ophiostomatales</tp:taxon-name-part></tp:taxon-name> and <tp:taxon-name><tp:taxon-name-part taxon-name-part-type="order">Microascales</tp:taxon-name-part></tp:taxon-name>.</article-title><source>Biodiversity Series</source><volume>12</volume>: <fpage>245</fpage>–<lpage>322</lpage>.</mixed-citation></ref></ref-list></tp:taxon-treatment>
