# Supplementary material for: ﻿Systematic revision of species of Atractilina and Spiropes hyperparasitic on Meliolales (Ascomycota) in the tropics
Source: MycoKeys. 2024 Apr 11;103:167–213. doi: 10.3897/mycokeys.103.115799 (PMC11031638; doi:10.3897/mycokeys.103.115799)
Supplement: XML Treatment for Spiropes croissantiformis [file mycokeys.103.115799-treatment9.xml]

<!DOCTYPE tp:taxon-treatment
  PUBLIC "-//TaxonX//DTD Taxonomic Treatment Publishing DTD v0 20100105//EN" "tax-treatment-NSO.dtd">
<tp:taxon-treatment xmlns:tp="http://www.plazi.org/taxpub"><tp:treatment-meta><kwd-group><label>Taxon classification</label><kwd>
                  <named-content content-type="kingdom">Fungi</named-content>
                </kwd><kwd>
                  <named-content content-type="order">Meliolales</named-content>
                </kwd><kwd>
                  <named-content content-type="phylum">Ascomycota</named-content>
                </kwd></kwd-group><mixed-citation publication-type="journal"><person-group><name><surname>Bermúdez-Cova</surname><given-names>Miguel A.</given-names></name><name><surname>Hofmann</surname><given-names>Tina A.</given-names></name><name><surname>Yorou</surname><given-names>Nourou S.</given-names></name><name><surname>Piepenbring</surname><given-names>Meike</given-names></name></person-group><article-title>﻿Systematic revision of species of <italic><tp:taxon-name><tp:taxon-name-part taxon-name-part-type="genus" reg="Atractilina">Atractilina</tp:taxon-name-part></tp:taxon-name></italic> and <italic><tp:taxon-name><tp:taxon-name-part taxon-name-part-type="genus" reg="Spiropes">Spiropes</tp:taxon-name-part></tp:taxon-name></italic> hyperparasitic on <tp:taxon-name><tp:taxon-name-part taxon-name-part-type="order">Meliolales</tp:taxon-name-part></tp:taxon-name> (<tp:taxon-name><tp:taxon-name-part taxon-name-part-type="phylum">Ascomycota</tp:taxon-name-part></tp:taxon-name>) in the tropics</article-title><source>MycoKeys</source><day>11</day><month>04</month><year>2024</year><volume>103</volume><fpage>167</fpage><lpage>213</lpage><pub-id pub-id-type="doi">10.3897/mycokeys.103.115799</pub-id></mixed-citation></tp:treatment-meta><tp:nomenclature><label>﻿</label><tp:taxon-name>
                <object-id xmlns:xlink="http://www.w3.org/1999/xlink" content-type="arpha" xlink:type="simple">1E3BA541-260E-528F-A781-DD1D154ACCBD</object-id>
                <tp:taxon-name-part taxon-name-part-type="genus" reg="Spiropes">Spiropes</tp:taxon-name-part>
                <tp:taxon-name-part taxon-name-part-type="species" reg="croissantiformis">croissantiformis</tp:taxon-name-part>
                <object-id xmlns:xlink="http://www.w3.org/1999/xlink" content-type="mycobank" xlink:type="simple">MycoBank No: 850984</object-id>
              </tp:taxon-name><tp:taxon-authority>Berm.-Cova &amp; M. Piepenbr.</tp:taxon-authority><tp:taxon-status xmlns:xlink="http://www.w3.org/1999/xlink" xlink:type="simple">sp. nov.</tp:taxon-status><xref ref-type="fig" rid="F8">Fig. 8</xref></tp:nomenclature><tp:treatment-sec sec-type="Holotype" id="SECID0EASAI"><title>Holotype.</title><p>On <tp:taxon-name><tp:taxon-name-part taxon-name-part-type="genus" reg="Meliola">Meliola</tp:taxon-name-part><tp:taxon-name-part taxon-name-part-type="uncertainty-rank">cf.</tp:taxon-name-part><tp:taxon-name-part taxon-name-part-type="species" reg="xylopiae">xylopiae</tp:taxon-name-part></tp:taxon-name> on living leaves of <italic><tp:taxon-name><tp:taxon-name-part taxon-name-part-type="genus" reg="Xylopia">Xylopia</tp:taxon-name-part><tp:taxon-name-part taxon-name-part-type="species" reg="frutescens">frutescens</tp:taxon-name-part></tp:taxon-name></italic>, Panama, Chiriquí Province, Cochea, Cochea River Trail, <named-content xmlns:xlink="http://www.w3.org/1999/xlink" content-type="dwc:verbatimCoordinates" xlink:type="simple"><named-content content-type="geo-json" specific-use="{&#34;type&#34;:&#34;Point&#34;,&#34;coordinates&#34;:[-82.384167,8.543611]}" id="NCID0EBTAI" xlink:type="simple">8°32'37"N, 82°23'03"W</named-content></named-content>, 181 m a.s.l., 26 February 2020, M.A. Bermúdez, A. Sanjur, A. Villarreal, MB110 (<named-content xmlns:xlink="http://www.w3.org/1999/xlink" content-type="dwc:institutional_code" xlink:title="Herbarium at the Universidad Autónoma de Chiriquí" xlink:href="http://grbio.org/institution/universidad-aut%C3%B3noma-de-chiriqu%C3%AD" xlink:type="simple">UCH</named-content>).</p></tp:treatment-sec><tp:treatment-sec sec-type="etymology" id="SECID0EKTAI"><title>Etymology.</title><p>Named after the shape of the conidia.</p></tp:treatment-sec><tp:treatment-sec sec-type="description" id="SECID0EPTAI"><title>Description.</title><p><bold><italic>Colonies</italic></bold> effuse, dark brown to black, with tightly packed hyphae that form erect, dark synnemata clearly visible under the stereomicroscope. <bold><italic>Hyphae</italic></bold> superficial, branched, septate, 1–2 µm wide, straw-coloured, smooth. <bold><italic>Conidiophores</italic></bold> tightly packed to form dark brown to blackish synnemata up to 400 µm high, spreading out at the apex, up to 80 µm diam. Individual hyphae mostly straight, cylindrical, 3–5 µm thick, with numerous small scars, brown, paler towards the apex, rough. <bold><italic>Conidia</italic></bold> straight or curved, mostly crescent-shaped, sometimes fusiform, mostly 3(–5)–septate, (14–)20–24(–33) × (3.5–)5–6.5 µm, with two golden brown middle cells and paler cells at each. As seen by <abbrev xmlns:xlink="http://www.w3.org/1999/xlink" xlink:title="scanning electron microscopy" id="ABBRID0EDUAI" xlink:type="simple">SEM</abbrev>, the ornamentation of the spores is distinctly reticulated, with thin to thick networks and no ridges.</p></tp:treatment-sec><tp:treatment-sec sec-type="distribution" id="SECID0EHUAI"><title>Known distribution.</title><p>On colonies of <tp:taxon-name><tp:taxon-name-part taxon-name-part-type="genus" reg="Meliola">Meliola</tp:taxon-name-part><tp:taxon-name-part taxon-name-part-type="uncertainty-rank">cf.</tp:taxon-name-part><tp:taxon-name-part taxon-name-part-type="species" reg="xylopiae">xylopiae</tp:taxon-name-part></tp:taxon-name> on living leaves of <italic><tp:taxon-name><tp:taxon-name-part taxon-name-part-type="genus" reg="Xylopia">Xylopia</tp:taxon-name-part><tp:taxon-name-part taxon-name-part-type="species" reg="frutescens">frutescens</tp:taxon-name-part></tp:taxon-name></italic> (<tp:taxon-name><tp:taxon-name-part taxon-name-part-type="family">Annonaceae</tp:taxon-name-part></tp:taxon-name>) in Panama.</p></tp:treatment-sec><tp:treatment-sec sec-type="notes" id="SECID0EKVAI"><title>Notes.</title><p><italic><tp:taxon-name><tp:taxon-name-part taxon-name-part-type="genus" reg="Spiropes">Spiropes</tp:taxon-name-part><tp:taxon-name-part taxon-name-part-type="species" reg="xylopiae">xylopiae</tp:taxon-name-part></tp:taxon-name></italic> is a synnematous hyperparasitic species of <italic><tp:taxon-name><tp:taxon-name-part taxon-name-part-type="genus" reg="Spiropes">Spiropes</tp:taxon-name-part></tp:taxon-name></italic> with the shortest synnemata (up to 400 µm), when compared to other synnematous species, such as <italic><tp:taxon-name><tp:taxon-name-part taxon-name-part-type="genus" reg="Spiropes">S.</tp:taxon-name-part><tp:taxon-name-part taxon-name-part-type="species" reg="melanoplaca">melanoplaca</tp:taxon-name-part></tp:taxon-name></italic> with synnemata that can reach up to 1.5 mm and <italic><tp:taxon-name><tp:taxon-name-part taxon-name-part-type="genus" reg="Spiropes">S.</tp:taxon-name-part><tp:taxon-name-part taxon-name-part-type="species" reg="penicillium">penicillium</tp:taxon-name-part></tp:taxon-name></italic> with synnemata up to 700 µm high. In addition to this, the new species has crescent-shaped conidia, a feature that is not present in any other known species of the genus.</p><fig id="F8" position="float" orientation="portrait"><object-id xmlns:xlink="http://www.w3.org/1999/xlink" content-type="doi" xlink:type="simple">10.3897/mycokeys.103.115799.figure8</object-id><object-id xmlns:xlink="http://www.w3.org/1999/xlink" content-type="arpha" xlink:type="simple">0A1CFD1A-94D7-57F7-AE8D-76DD05A7771A</object-id><label>Figure 8.</label><caption><p><italic><tp:taxon-name><tp:taxon-name-part taxon-name-part-type="genus" reg="Spiropes">Spiropes</tp:taxon-name-part><tp:taxon-name-part taxon-name-part-type="species" reg="croissantiformis">croissantiformis</tp:taxon-name-part></tp:taxon-name></italic> (MB 110) <bold>a</bold> synnemata (indicated by white arrows) growing on colonies of <tp:taxon-name><tp:taxon-name-part taxon-name-part-type="genus" reg="Meliola">Meliola</tp:taxon-name-part><tp:taxon-name-part taxon-name-part-type="uncertainty-rank">cf.</tp:taxon-name-part><tp:taxon-name-part taxon-name-part-type="species" reg="xylopiae">xylopiae</tp:taxon-name-part></tp:taxon-name><bold>b</bold> synnema (indicated by a black arrow) <bold>c</bold> conidiophores with scars and young conidia, shown in optical section <bold>d</bold> conidia shown in optical section. The thickness of the wall is only shown for the first spore from the left <bold>e, f</bold> as seen by <abbrev xmlns:xlink="http://www.w3.org/1999/xlink" xlink:title="scanning electron microscopy" id="ABBRID0ECYAI" xlink:type="simple">SEM</abbrev><bold>e</bold> part of a conidiophore with scars <bold>f</bold> conidia. Scale bars: 160 μm (<bold>a</bold>); 400 μm (<bold>b</bold>); 5 μm (<bold>c, d</bold>); 5 μm (<bold>e</bold>); 10 μm (<bold>f</bold>).</p></caption><graphic xmlns:xlink="http://www.w3.org/1999/xlink" xlink:href="mycokeys-103-167-g008.jpg" position="float" orientation="portrait" xlink:type="simple" id="oo_1024008.jpg"><uri content-type="original_file" xlink:type="simple">https://binary.pensoft.net/fig/1024008</uri></graphic></fig></tp:treatment-sec></tp:taxon-treatment>
