# Supplementary material for: ﻿Systematic revision of species of Atractilina and Spiropes hyperparasitic on Meliolales (Ascomycota) in the tropics
Source: MycoKeys. 2024 Apr 11;103:167–213. doi: 10.3897/mycokeys.103.115799 (PMC11031638; doi:10.3897/mycokeys.103.115799)
Supplement: XML Treatment for Spiropes deightonii [file mycokeys.103.115799-treatment10.xml]

<!DOCTYPE tp:taxon-treatment
  PUBLIC "-//TaxonX//DTD Taxonomic Treatment Publishing DTD v0 20100105//EN" "tax-treatment-NSO.dtd">
<tp:taxon-treatment xmlns:tp="http://www.plazi.org/taxpub"><tp:treatment-meta><kwd-group><label>Taxon classification</label><kwd>
                  <named-content content-type="kingdom">Fungi</named-content>
                </kwd><kwd>
                  <named-content content-type="order">Meliolales</named-content>
                </kwd><kwd>
                  <named-content content-type="phylum">Ascomycota</named-content>
                </kwd></kwd-group><mixed-citation publication-type="journal"><person-group><name><surname>Bermúdez-Cova</surname><given-names>Miguel A.</given-names></name><name><surname>Hofmann</surname><given-names>Tina A.</given-names></name><name><surname>Yorou</surname><given-names>Nourou S.</given-names></name><name><surname>Piepenbring</surname><given-names>Meike</given-names></name></person-group><article-title>﻿Systematic revision of species of <italic><tp:taxon-name><tp:taxon-name-part taxon-name-part-type="genus" reg="Atractilina">Atractilina</tp:taxon-name-part></tp:taxon-name></italic> and <italic><tp:taxon-name><tp:taxon-name-part taxon-name-part-type="genus" reg="Spiropes">Spiropes</tp:taxon-name-part></tp:taxon-name></italic> hyperparasitic on <tp:taxon-name><tp:taxon-name-part taxon-name-part-type="order">Meliolales</tp:taxon-name-part></tp:taxon-name> (<tp:taxon-name><tp:taxon-name-part taxon-name-part-type="phylum">Ascomycota</tp:taxon-name-part></tp:taxon-name>) in the tropics</article-title><source>MycoKeys</source><day>11</day><month>04</month><year>2024</year><volume>103</volume><fpage>167</fpage><lpage>213</lpage><pub-id pub-id-type="doi">10.3897/mycokeys.103.115799</pub-id></mixed-citation></tp:treatment-meta><tp:nomenclature><label>﻿</label><tp:taxon-name>
                <object-id xmlns:xlink="http://www.w3.org/1999/xlink" content-type="arpha" xlink:type="simple">A4B397F1-FA33-58E1-8DCE-25243F47CA16</object-id>
                <tp:taxon-name-part taxon-name-part-type="genus" reg="Spiropes">Spiropes</tp:taxon-name-part>
                <tp:taxon-name-part taxon-name-part-type="species" reg="deightonii">deightonii</tp:taxon-name-part>
              </tp:taxon-name><tp:taxon-authority>M.B. Ellis, Mycol. Pap. 114: 18, 1968</tp:taxon-authority><xref ref-type="fig" rid="F9">Fig. 9</xref></tp:nomenclature><tp:treatment-sec sec-type="description" id="SECID0EC1AI"><title>Description.</title><p><bold><italic>Colonies</italic></bold> effuse, olive to olivaceous-brown, velvety or hairy. <bold><italic>Hyphae</italic></bold> superficial, branched, septate, 0.5–2 µm wide, pale olive to olivaceous-brown, smooth. <bold><italic>Conidiophores</italic></bold> arising singly or in groups terminally or laterally from the hyphae, erect or ascending, straight or flexous, septate, up to 400 µm long, 2–4 µm thick along most of their length, swollen towards the apex, 5–8 µm thick, brown, reticulate as seen by <abbrev xmlns:xlink="http://www.w3.org/1999/xlink" xlink:title="scanning electron microscopy" id="ABBRID0ET1AI" xlink:type="simple">SEM</abbrev>, with scattered cylindrical scars. <bold><italic>Conidia</italic></bold> solitary, straight or slightly curved, obovate to clavate, truncate at their base, 3–septate, (10–)12–14(–15) × (5–)6–8 µm, 1.5–2 µm wide at the base, the cells at each end of a conidium subhyaline or pale brown, intermediate cells brown, ornamented. As seen by <abbrev xmlns:xlink="http://www.w3.org/1999/xlink" xlink:title="scanning electron microscopy" id="ABBRID0E11AI" xlink:type="simple">SEM</abbrev>, the ornamentation of the spores is distinctly reticulated, with thin to thick networks that can form ridges.</p></tp:treatment-sec><tp:treatment-sec sec-type="Specimen examined" id="SECID0E51AI"><title>Specimen examined.</title><p>On <italic><tp:taxon-name><tp:taxon-name-part taxon-name-part-type="genus" reg="Meliola">Meliola</tp:taxon-name-part><tp:taxon-name-part taxon-name-part-type="species" reg="borneensis">borneensis</tp:taxon-name-part></tp:taxon-name></italic> on <italic><tp:taxon-name><tp:taxon-name-part taxon-name-part-type="genus" reg="Uvaria">Uvaria</tp:taxon-name-part><tp:taxon-name-part taxon-name-part-type="species" reg="chamae">chamae</tp:taxon-name-part></tp:taxon-name></italic>, Sierra Leone, 1951, F.C. Deighton, (IMI 48956a, type of <italic><tp:taxon-name><tp:taxon-name-part taxon-name-part-type="genus" reg="Spiropes">S.</tp:taxon-name-part><tp:taxon-name-part taxon-name-part-type="species" reg="deightonii">deightonii</tp:taxon-name-part></tp:taxon-name></italic>).</p></tp:treatment-sec><tp:treatment-sec sec-type="Illustrations" id="SECID0EF3AI"><title>Illustrations.</title><p>This species was illustrated by <xref ref-type="bibr" rid="B21">Ellis (1968)</xref>.</p></tp:treatment-sec><tp:treatment-sec sec-type="distribution" id="SECID0EP3AI"><title>Known hosts and distribution.</title><p>On colonies of <italic><tp:taxon-name><tp:taxon-name-part taxon-name-part-type="genus" reg="Meliola">Meliola</tp:taxon-name-part><tp:taxon-name-part taxon-name-part-type="species" reg="borneensis">borneensis</tp:taxon-name-part></tp:taxon-name></italic> on living leaves of <italic><tp:taxon-name><tp:taxon-name-part taxon-name-part-type="genus" reg="Uvaria">Uvaria</tp:taxon-name-part><tp:taxon-name-part taxon-name-part-type="species" reg="chamae">chamae</tp:taxon-name-part></tp:taxon-name></italic> (<tp:taxon-name><tp:taxon-name-part taxon-name-part-type="family">Annonaceae</tp:taxon-name-part></tp:taxon-name>) in Sierra Leone (<xref ref-type="bibr" rid="B21">Ellis 1968</xref>).</p></tp:treatment-sec><tp:treatment-sec sec-type="notes" id="SECID0EU4AI"><title>Notes.</title><p><italic><tp:taxon-name><tp:taxon-name-part taxon-name-part-type="genus" reg="Spiropes">Spiropes</tp:taxon-name-part><tp:taxon-name-part taxon-name-part-type="species" reg="deightonii">deightonii</tp:taxon-name-part></tp:taxon-name></italic> and <italic><tp:taxon-name><tp:taxon-name-part taxon-name-part-type="genus" reg="Spiropes">Spiropes</tp:taxon-name-part><tp:taxon-name-part taxon-name-part-type="species" reg="intricatus">intricatus</tp:taxon-name-part></tp:taxon-name></italic> are the only known species of the genus that present conidiophores that swell in the areas where conidia are formed (Figs <xref ref-type="fig" rid="F9">9</xref>, <xref ref-type="fig" rid="F14">14</xref>; <xref ref-type="bibr" rid="B21">Ellis (1968)</xref>). <italic><tp:taxon-name><tp:taxon-name-part taxon-name-part-type="genus" reg="Spiropes">Spiropes</tp:taxon-name-part><tp:taxon-name-part taxon-name-part-type="species" reg="intricatus">intricatus</tp:taxon-name-part></tp:taxon-name></italic> differs from <italic><tp:taxon-name><tp:taxon-name-part taxon-name-part-type="genus" reg="Spiropes">S.</tp:taxon-name-part><tp:taxon-name-part taxon-name-part-type="species" reg="deightonii">deightonii</tp:taxon-name-part></tp:taxon-name></italic> by the presence of larger conidia (16–23 µm long) that are more oblong-ellipsoid (<xref ref-type="bibr" rid="B21">Ellis 1968</xref>), rather than obovate or clavate. <italic><tp:taxon-name><tp:taxon-name-part taxon-name-part-type="genus" reg="Spiropes">S.</tp:taxon-name-part><tp:taxon-name-part taxon-name-part-type="species" reg="deightonii">deightonii</tp:taxon-name-part></tp:taxon-name></italic> is only known from the type specimen.</p><fig id="F9" position="float" orientation="portrait"><object-id xmlns:xlink="http://www.w3.org/1999/xlink" content-type="doi" xlink:type="simple">10.3897/mycokeys.103.115799.figure9</object-id><object-id xmlns:xlink="http://www.w3.org/1999/xlink" content-type="arpha" xlink:type="simple">5336F8D2-B588-51DE-8E04-EE09A2C82674</object-id><label>Figure 9.</label><caption><p><italic><tp:taxon-name><tp:taxon-name-part taxon-name-part-type="genus" reg="Spiropes">Spiropes</tp:taxon-name-part><tp:taxon-name-part taxon-name-part-type="species" reg="deightonii">deightonii</tp:taxon-name-part></tp:taxon-name></italic> (IMI48956a) <bold>a</bold> conidiophores <bold>b</bold> conidia, as seen by <abbrev xmlns:xlink="http://www.w3.org/1999/xlink" xlink:title="light microscopy" id="ABBRID0EYABI" xlink:type="simple">LM</abbrev> (two upper spores; the thickness of the wall is indicated only in the drawing on the left-hand side) and by <abbrev xmlns:xlink="http://www.w3.org/1999/xlink" xlink:title="scanning electron microscopy" id="ABBRID0E3ABI" xlink:type="simple">SEM</abbrev> (bottom spore) <bold>c, d</bold> as seen by <abbrev xmlns:xlink="http://www.w3.org/1999/xlink" xlink:title="scanning electron microscopy" id="ABBRID0ECBBI" xlink:type="simple">SEM</abbrev><bold>c</bold> conidiophore <bold>d</bold> conidia. Scale bars: 5 μm (<bold>a, b</bold>); 8 μm (<bold>c</bold>); 5 μm (<bold>d</bold>).</p></caption><graphic xmlns:xlink="http://www.w3.org/1999/xlink" xlink:href="mycokeys-103-167-g009.jpg" position="float" orientation="portrait" xlink:type="simple" id="oo_1024009.jpg"><uri content-type="original_file" xlink:type="simple">https://binary.pensoft.net/fig/1024009</uri></graphic></fig></tp:treatment-sec><tp:treatment-sec><!--Section generated to contain objects referenced in tp:taxon-treatment.--><fig id="F14" position="float" orientation="portrait"><object-id xmlns:xlink="http://www.w3.org/1999/xlink" content-type="doi" xlink:type="simple">10.3897/mycokeys.103.115799.figure14</object-id><object-id xmlns:xlink="http://www.w3.org/1999/xlink" content-type="arpha" xlink:type="simple">3EF6FA37-85E2-54D1-8E3C-5878E5A46BBE</object-id><label>Figure 14.</label><caption><p><italic><tp:taxon-name><tp:taxon-name-part taxon-name-part-type="genus" reg="Spiropes">Spiropes</tp:taxon-name-part><tp:taxon-name-part taxon-name-part-type="species" reg="intricatus">intricatus</tp:taxon-name-part></tp:taxon-name></italic> (IMI 106645b-c) <bold>a</bold> conidiophores, growing on a hypha of <italic><tp:taxon-name><tp:taxon-name-part taxon-name-part-type="genus" reg="Irenopsis">Irenopsis</tp:taxon-name-part></tp:taxon-name></italic> sp., shown in optical section <bold>b</bold> conidia shown in optical section (the thickness of the wall is indicated only in the drawings on the upper row) and as seen by <abbrev xmlns:xlink="http://www.w3.org/1999/xlink" xlink:title="scanning electron microscopy" id="ABBRID0EIEDI" xlink:type="simple">SEM</abbrev> (second row right) <bold>c, d</bold> as seen by <abbrev xmlns:xlink="http://www.w3.org/1999/xlink" xlink:title="scanning electron microscopy" id="ABBRID0EOEDI" xlink:type="simple">SEM</abbrev><bold>c</bold> conidiophore with scars <bold>d</bold> conidium. Scale bars: 5 μm (<bold>a</bold>); 3 μm (<bold>b</bold>); 7 μm (<bold>c</bold>); 8 μm (<bold>c</bold>).</p></caption><graphic xmlns:xlink="http://www.w3.org/1999/xlink" xlink:href="mycokeys-103-167-g014.jpg" position="float" orientation="portrait" xlink:type="simple" id="oo_1024015.jpg"><uri content-type="original_file" xlink:type="simple">https://binary.pensoft.net/fig/1024015</uri></graphic></fig></tp:treatment-sec><ref-list><ref id="B21"><mixed-citation xmlns:xlink="http://www.w3.org/1999/xlink" xlink:type="simple"><person-group><name name-style="western"><surname>Ellis</surname><given-names>MB</given-names></name></person-group> (<year>1968</year>) <article-title>Dematiaceous <tp:taxon-name><tp:taxon-name-part taxon-name-part-type="above-genus">Hyphomycetes</tp:taxon-name-part></tp:taxon-name>. IX. <italic><tp:taxon-name><tp:taxon-name-part taxon-name-part-type="genus">Spiropes</tp:taxon-name-part></tp:taxon-name></italic> and <italic><tp:taxon-name><tp:taxon-name-part taxon-name-part-type="genus">Pleurophragmium</tp:taxon-name-part></tp:taxon-name></italic>.</article-title><source>Mycological Papers</source><volume>114</volume>: <fpage>1</fpage>–<lpage>44</lpage>.</mixed-citation></ref></ref-list></tp:taxon-treatment>
