# Supplementary material for: ﻿Systematic revision of species of Atractilina and Spiropes hyperparasitic on Meliolales (Ascomycota) in the tropics
Source: MycoKeys. 2024 Apr 11;103:167–213. doi: 10.3897/mycokeys.103.115799 (PMC11031638; doi:10.3897/mycokeys.103.115799)
Supplement: XML Treatment for Spiropes dorycarpus [file mycokeys.103.115799-treatment11.xml]

<!DOCTYPE tp:taxon-treatment
  PUBLIC "-//TaxonX//DTD Taxonomic Treatment Publishing DTD v0 20100105//EN" "tax-treatment-NSO.dtd">
<tp:taxon-treatment xmlns:tp="http://www.plazi.org/taxpub"><tp:treatment-meta><kwd-group><label>Taxon classification</label><kwd>
                  <named-content content-type="kingdom">Fungi</named-content>
                </kwd><kwd>
                  <named-content content-type="order">Meliolales</named-content>
                </kwd><kwd>
                  <named-content content-type="phylum">Ascomycota</named-content>
                </kwd></kwd-group><mixed-citation publication-type="journal"><person-group><name><surname>Bermúdez-Cova</surname><given-names>Miguel A.</given-names></name><name><surname>Hofmann</surname><given-names>Tina A.</given-names></name><name><surname>Yorou</surname><given-names>Nourou S.</given-names></name><name><surname>Piepenbring</surname><given-names>Meike</given-names></name></person-group><article-title>﻿Systematic revision of species of <italic><tp:taxon-name><tp:taxon-name-part taxon-name-part-type="genus" reg="Atractilina">Atractilina</tp:taxon-name-part></tp:taxon-name></italic> and <italic><tp:taxon-name><tp:taxon-name-part taxon-name-part-type="genus" reg="Spiropes">Spiropes</tp:taxon-name-part></tp:taxon-name></italic> hyperparasitic on <tp:taxon-name><tp:taxon-name-part taxon-name-part-type="order">Meliolales</tp:taxon-name-part></tp:taxon-name> (<tp:taxon-name><tp:taxon-name-part taxon-name-part-type="phylum">Ascomycota</tp:taxon-name-part></tp:taxon-name>) in the tropics</article-title><source>MycoKeys</source><day>11</day><month>04</month><year>2024</year><volume>103</volume><fpage>167</fpage><lpage>213</lpage><pub-id pub-id-type="doi">10.3897/mycokeys.103.115799</pub-id></mixed-citation></tp:treatment-meta><tp:nomenclature><label>﻿</label><tp:taxon-name>
                <object-id xmlns:xlink="http://www.w3.org/1999/xlink" content-type="arpha" xlink:type="simple">E28AEF10-8BCD-5981-B9FB-0C4758E83E98</object-id>
                <tp:taxon-name-part taxon-name-part-type="genus" reg="Spiropes">Spiropes</tp:taxon-name-part>
                <tp:taxon-name-part taxon-name-part-type="species" reg="dorycarpus">dorycarpus</tp:taxon-name-part>
              </tp:taxon-name><tp:taxon-authority>(Mont.) M.B. Ellis, Mycol. Pap. 114: 27, 1968</tp:taxon-authority><xref ref-type="fig" rid="F10">Fig. 10</xref><tp:nomenclature-citation-list><tp:nomenclature-citation><tp:taxon-name>
                    <tp:taxon-name-part taxon-name-part-type="genus" reg="Helminthosporium"/>
                    <tp:taxon-name-part taxon-name-part-type="species" reg="dorycarpum"/>
                  </tp:taxon-name><comment>≡ <tp:taxon-name><tp:taxon-name-part taxon-name-part-type="genus" reg="Helminthosporium">Helminthosporium</tp:taxon-name-part><tp:taxon-name-part taxon-name-part-type="species" reg="dorycarpum">dorycarpum</tp:taxon-name-part></tp:taxon-name> Mont., Annls Sci. nat., 2 Sér., 17: 120, 1842. </comment></tp:nomenclature-citation><tp:nomenclature-citation><tp:taxon-name>
                    <tp:taxon-name-part taxon-name-part-type="genus" reg="Pleurophragmium"/>
                    <tp:taxon-name-part taxon-name-part-type="species" reg="dorycarpum"/>
                  </tp:taxon-name><comment>≡ <tp:taxon-name><tp:taxon-name-part taxon-name-part-type="genus" reg="Pleurophragmium">Pleurophragmium</tp:taxon-name-part><tp:taxon-name-part taxon-name-part-type="species" reg="dorycarpum">dorycarpum</tp:taxon-name-part></tp:taxon-name> (Mont.) Hughes, Can. J. Bot. 36: 797, 1958. </comment></tp:nomenclature-citation><tp:nomenclature-citation><tp:taxon-name>
                    <tp:taxon-name-part taxon-name-part-type="genus" reg="Helminthosporium"/>
                    <tp:taxon-name-part taxon-name-part-type="species" reg="orbiculare"/>
                  </tp:taxon-name><comment>= <tp:taxon-name><tp:taxon-name-part taxon-name-part-type="genus" reg="Helminthosporium">Helminthosporium</tp:taxon-name-part><tp:taxon-name-part taxon-name-part-type="species" reg="orbiculare">orbiculare</tp:taxon-name-part></tp:taxon-name> Lév., Annls Sci. nat., 3 Sér., 5: 299, 1846. </comment></tp:nomenclature-citation><tp:nomenclature-citation><tp:taxon-name>
                    <tp:taxon-name-part taxon-name-part-type="genus" reg="Napicladium"/>
                    <tp:taxon-name-part taxon-name-part-type="species" reg="myrtacearum"/>
                  </tp:taxon-name><comment>= <tp:taxon-name><tp:taxon-name-part taxon-name-part-type="genus" reg="Napicladium">Napicladium</tp:taxon-name-part><tp:taxon-name-part taxon-name-part-type="species" reg="myrtacearum">myrtacearum</tp:taxon-name-part></tp:taxon-name> Speg., An. Soc. cient. Argent. 26: 71, 1888. </comment></tp:nomenclature-citation><tp:nomenclature-citation><tp:taxon-name>
                    <tp:taxon-name-part taxon-name-part-type="genus" reg="Sporhelminthium"/>
                    <tp:taxon-name-part taxon-name-part-type="species" reg="myrtacearum"/>
                  </tp:taxon-name><comment>≡ <tp:taxon-name><tp:taxon-name-part taxon-name-part-type="genus" reg="Sporhelminthium">Sporhelminthium</tp:taxon-name-part><tp:taxon-name-part taxon-name-part-type="species" reg="myrtacearum">myrtacearum</tp:taxon-name-part></tp:taxon-name> (Speg.) Speg., Physis 4(17): 292, 1918. </comment></tp:nomenclature-citation><tp:nomenclature-citation><tp:taxon-name>
                    <tp:taxon-name-part taxon-name-part-type="genus" reg="Helminthosporium"/>
                    <tp:taxon-name-part taxon-name-part-type="species" reg="conspicuum"/>
                  </tp:taxon-name><comment>= <tp:taxon-name><tp:taxon-name-part taxon-name-part-type="genus" reg="Helminthosporium">Helminthosporium</tp:taxon-name-part><tp:taxon-name-part taxon-name-part-type="species" reg="conspicuum">conspicuum</tp:taxon-name-part></tp:taxon-name> McAlpine, Proc. Linn. Soc. N.S.W. 22: 40, 1897. </comment></tp:nomenclature-citation><tp:nomenclature-citation><tp:taxon-name>
                    <tp:taxon-name-part taxon-name-part-type="genus" reg="Podosporium"/>
                    <tp:taxon-name-part taxon-name-part-type="species" reg="densum"/>
                  </tp:taxon-name><comment>= <tp:taxon-name><tp:taxon-name-part taxon-name-part-type="genus" reg="Podosporium">Podosporium</tp:taxon-name-part><tp:taxon-name-part taxon-name-part-type="species" reg="densum">densum</tp:taxon-name-part></tp:taxon-name> Pat., J. Bot. Paris 11: 373, 1897. </comment></tp:nomenclature-citation><tp:nomenclature-citation><tp:taxon-name>
                    <tp:taxon-name-part taxon-name-part-type="genus" reg="Helminthosporium"/>
                    <tp:taxon-name-part taxon-name-part-type="species" reg="asterinoides"/>
                  </tp:taxon-name><comment>= <tp:taxon-name><tp:taxon-name-part taxon-name-part-type="genus" reg="Helminthosporium">Helminthosporium</tp:taxon-name-part><tp:taxon-name-part taxon-name-part-type="species" reg="asterinoides">asterinoides</tp:taxon-name-part></tp:taxon-name> Sacc. &amp; P. Syd., apud Saccardo, Rc. Congr. Bot. Palermo, May 1902: 58, 1902. </comment></tp:nomenclature-citation><tp:nomenclature-citation><tp:taxon-name>
                    <tp:taxon-name-part taxon-name-part-type="genus" reg="Sporhelminthium"/>
                    <tp:taxon-name-part taxon-name-part-type="species" reg="asterinoides"/>
                  </tp:taxon-name><comment>≡ <tp:taxon-name><tp:taxon-name-part taxon-name-part-type="genus" reg="Sporhelminthium">Sporhelminthium</tp:taxon-name-part><tp:taxon-name-part taxon-name-part-type="species" reg="asterinoides">asterinoides</tp:taxon-name-part></tp:taxon-name> (Sacc. &amp; Syd.) Speg., Physis 4(17): 292, 1918. </comment></tp:nomenclature-citation><tp:nomenclature-citation><tp:taxon-name>
                    <tp:taxon-name-part taxon-name-part-type="genus" reg="Helminthosporium"/>
                    <tp:taxon-name-part taxon-name-part-type="species" reg="melastomacearum"/>
                  </tp:taxon-name><comment>= <tp:taxon-name><tp:taxon-name-part taxon-name-part-type="genus" reg="Helminthosporium">Helminthosporium</tp:taxon-name-part><tp:taxon-name-part taxon-name-part-type="species" reg="melastomacearum">melastomacearum</tp:taxon-name-part></tp:taxon-name> F. Stevens, Bot. Gaz. 65: 242, 1918. </comment></tp:nomenclature-citation><tp:nomenclature-citation><tp:taxon-name>
                    <tp:taxon-name-part taxon-name-part-type="genus" reg="Helminthosporium"/>
                    <tp:taxon-name-part taxon-name-part-type="species" reg="panici"/>
                  </tp:taxon-name><comment>= <tp:taxon-name><tp:taxon-name-part taxon-name-part-type="genus" reg="Helminthosporium">Helminthosporium</tp:taxon-name-part><tp:taxon-name-part taxon-name-part-type="species" reg="panici">panici</tp:taxon-name-part></tp:taxon-name> F. Stevens, Bot. Gaz. 65: 242, 1918. </comment></tp:nomenclature-citation><tp:nomenclature-citation><tp:taxon-name>
                    <tp:taxon-name-part taxon-name-part-type="genus" reg="Helminthosporium"/>
                    <tp:taxon-name-part taxon-name-part-type="species" reg="parathesicola"/>
                  </tp:taxon-name><comment>= <tp:taxon-name><tp:taxon-name-part taxon-name-part-type="genus" reg="Helminthosporium">Helminthosporium</tp:taxon-name-part><tp:taxon-name-part taxon-name-part-type="species" reg="parathesicola">parathesicola</tp:taxon-name-part></tp:taxon-name> [as ‘<italic>parathesicolum</italic>’] F. Stevens, Bot. Gaz. 65: 242, 1918. </comment></tp:nomenclature-citation></tp:nomenclature-citation-list></tp:nomenclature><tp:treatment-sec sec-type="description" id="SECID0E4HBI"><title>Description.</title><p><bold><italic>Colonies</italic></bold> effuse, brown to dark brown, hairy. <bold><italic>Hyphae</italic></bold> superficial, branched, septate, 1–3 µm wide, straw-coloured, pale brown, smooth. <bold><italic>Conidiophores</italic></bold> arising singly or in groups, terminally or laterally from the hyphae, erect or ascending, straight or flexous, septate, up to 700 µm long, 3–7 µm thick, straw-coloured, pale brown to brown, with scattered cylindrical scars towards the apex. <bold><italic>Conidia</italic></bold> solitary, straight or slightly curved, variable in shape, but mostly obclavate to fusiform, truncate at the base, mostly 3–septate, but sometimes with 4 to 5 septa, (16–)20–35(–40) × (4.5–)5–7 µm, straw-coloured to pale brown, middle cells slightly darker, wrinkled or verrucose. As seen by <abbrev xmlns:xlink="http://www.w3.org/1999/xlink" xlink:title="scanning electron microscopy" id="ABBRID0ERIBI" xlink:type="simple">SEM</abbrev>, the ornamentation of the spores is distinctly reticulated, with thin to thick networks and no ridges.</p></tp:treatment-sec><tp:treatment-sec sec-type="Specimen examined" id="SECID0EVIBI"><title>Specimen examined.</title><p>On <italic><tp:taxon-name><tp:taxon-name-part taxon-name-part-type="genus" reg="Meliola">Meliola</tp:taxon-name-part></tp:taxon-name></italic> sp. on living leaves of <italic><tp:taxon-name><tp:taxon-name-part taxon-name-part-type="genus" reg="Coffea">Coffea</tp:taxon-name-part><tp:taxon-name-part taxon-name-part-type="species" reg="arabica">arabica</tp:taxon-name-part></tp:taxon-name></italic>, Benin, Atlantique, Attogon, Niaouli Forest, <named-content xmlns:xlink="http://www.w3.org/1999/xlink" content-type="dwc:verbatimCoordinates" xlink:type="simple"><named-content content-type="geo-json" specific-use="{&#34;type&#34;:&#34;Point&#34;,&#34;coordinates&#34;:[2.140556,6.739722]}" id="NCID0EQJBI" xlink:type="simple">6°44'23"N, 2°8'26"E</named-content></named-content>, 119 m a.s.l., 19 September 2022, A. Krauß, A. Tabé, O. Koukol, N.S. Yorou, AK06H.</p></tp:treatment-sec><tp:treatment-sec sec-type="material" id="SECID0EVJBI"><title>Additional specimens examined.</title><p>On <italic><tp:taxon-name><tp:taxon-name-part taxon-name-part-type="genus" reg="Eugenia">Eugenia</tp:taxon-name-part><tp:taxon-name-part taxon-name-part-type="species" reg="pungens">pungens</tp:taxon-name-part></tp:taxon-name></italic>, Brasil, Guarapí, 1883, B. Balansa, 3939, (IMI 100322, type of <italic><tp:taxon-name><tp:taxon-name-part taxon-name-part-type="genus" reg="Napicladium">Napicladium</tp:taxon-name-part><tp:taxon-name-part taxon-name-part-type="species" reg="myrtacearum">myrtacearum</tp:taxon-name-part></tp:taxon-name></italic>); on <italic><tp:taxon-name><tp:taxon-name-part taxon-name-part-type="genus" reg="Meliola">Meliola</tp:taxon-name-part></tp:taxon-name></italic> sp. on leaves of an unknown plant, Cuba, R. de la Sagra (IMI 10002, type of <italic><tp:taxon-name><tp:taxon-name-part taxon-name-part-type="genus" reg="Helminthosporium">Helminthosporium</tp:taxon-name-part><tp:taxon-name-part taxon-name-part-type="species" reg="dorycarpum">dorycarpum</tp:taxon-name-part></tp:taxon-name></italic>).</p></tp:treatment-sec><tp:treatment-sec sec-type="Illustrations" id="SECID0EDLBI"><title>Illustrations.</title><p>This species was illustrated by <xref ref-type="bibr" rid="B21">Ellis (1968)</xref>.</p></tp:treatment-sec><tp:treatment-sec sec-type="distribution" id="SECID0ENLBI"><title>Known hosts and distribution.</title><p>On colonies of <italic><tp:taxon-name><tp:taxon-name-part taxon-name-part-type="genus" reg="Appendiculella">Appendiculella</tp:taxon-name-part></tp:taxon-name></italic> spp., <italic><tp:taxon-name><tp:taxon-name-part taxon-name-part-type="genus" reg="Asteridiella">Asteridiella</tp:taxon-name-part></tp:taxon-name></italic> spp., <italic><tp:taxon-name><tp:taxon-name-part taxon-name-part-type="genus" reg="Clypeolella">Clypeolella</tp:taxon-name-part></tp:taxon-name></italic> spp., <italic><tp:taxon-name><tp:taxon-name-part taxon-name-part-type="genus" reg="Irenopsis">Irenopsis</tp:taxon-name-part></tp:taxon-name></italic> spp., <italic><tp:taxon-name><tp:taxon-name-part taxon-name-part-type="genus" reg="Meliola">Meliola</tp:taxon-name-part></tp:taxon-name></italic> spp. and <italic><tp:taxon-name><tp:taxon-name-part taxon-name-part-type="genus" reg="Schiffnerula">Schiffnerula</tp:taxon-name-part></tp:taxon-name></italic> spp., on living leaves of various plants in Australia, Brazil, Chile, Congo, Cuba, Dominican Republic, Ghana, Guyana, India, Malaysia, Nigeria, Puerto Rico, Sierra Leone, South Africa, Taiwan, Tanzania and Uganda (<xref ref-type="bibr" rid="B21">Ellis 1968</xref>). <italic><tp:taxon-name><tp:taxon-name-part taxon-name-part-type="genus" reg="Spiropes">Spiropes</tp:taxon-name-part><tp:taxon-name-part taxon-name-part-type="species" reg="dorycarpus">dorycarpus</tp:taxon-name-part></tp:taxon-name></italic> is reported here for the first time for Benin.</p><fig id="F10" position="float" orientation="portrait"><object-id xmlns:xlink="http://www.w3.org/1999/xlink" content-type="doi" xlink:type="simple">10.3897/mycokeys.103.115799.figure10</object-id><object-id xmlns:xlink="http://www.w3.org/1999/xlink" content-type="arpha" xlink:type="simple">5B0D9020-3B93-543D-8422-B74D5A60EEF8</object-id><label>Figure 10.</label><caption><p><italic><tp:taxon-name><tp:taxon-name-part taxon-name-part-type="genus" reg="Spiropes">Spiropes</tp:taxon-name-part><tp:taxon-name-part taxon-name-part-type="species" reg="dorycarpus">dorycarpus</tp:taxon-name-part></tp:taxon-name></italic> (AK06H) <bold>a</bold> superficial hyphae growing on a colony of <italic><tp:taxon-name><tp:taxon-name-part taxon-name-part-type="genus" reg="Meliola">Meliola</tp:taxon-name-part></tp:taxon-name></italic> sp. on a leaf of <italic><tp:taxon-name><tp:taxon-name-part taxon-name-part-type="genus" reg="Coffea">Coffea</tp:taxon-name-part><tp:taxon-name-part taxon-name-part-type="species" reg="arabica">arabica</tp:taxon-name-part></tp:taxon-name></italic><bold>b, c</bold> in optical section <bold>b</bold> conidiophore growing on a hypha of <italic><tp:taxon-name><tp:taxon-name-part taxon-name-part-type="genus" reg="Meliola">Meliola</tp:taxon-name-part></tp:taxon-name></italic> sp. <bold>c</bold> conidia. The thickness of the wall is indicated only in the drawing on the left-hand side <bold>d, e</bold> As seen by <abbrev xmlns:xlink="http://www.w3.org/1999/xlink" xlink:title="scanning electron microscopy" id="ABBRID0ECPBI" xlink:type="simple">SEM</abbrev><bold>d</bold> conidiophore with a scar <bold>e</bold> conidium. Scale bars: 1 mm (<bold>a</bold>); 5 μm (<bold>b</bold>); 3.5 μm (<bold>c</bold>); 3 μm (<bold>d</bold>); 7 μm (<bold>e</bold>).</p></caption><graphic xmlns:xlink="http://www.w3.org/1999/xlink" xlink:href="mycokeys-103-167-g010.jpg" position="float" orientation="portrait" xlink:type="simple" id="oo_1024010.jpg"><uri content-type="original_file" xlink:type="simple">https://binary.pensoft.net/fig/1024010</uri></graphic></fig></tp:treatment-sec><tp:treatment-sec sec-type="notes" id="SECID0EZPBI"><title>Notes.</title><p><italic><tp:taxon-name><tp:taxon-name-part taxon-name-part-type="genus" reg="Spiropes">Spiropes</tp:taxon-name-part><tp:taxon-name-part taxon-name-part-type="species" reg="dorycarpus">dorycarpus</tp:taxon-name-part></tp:taxon-name></italic> is similar to <italic><tp:taxon-name><tp:taxon-name-part taxon-name-part-type="genus" reg="Spiropes">S.</tp:taxon-name-part><tp:taxon-name-part taxon-name-part-type="species" reg="effusus">effusus</tp:taxon-name-part></tp:taxon-name></italic> and <italic><tp:taxon-name><tp:taxon-name-part taxon-name-part-type="genus" reg="Spiropes">S.</tp:taxon-name-part><tp:taxon-name-part taxon-name-part-type="species" reg="helleri">helleri</tp:taxon-name-part></tp:taxon-name></italic> by the presence of non-synnematous conidiophores and conidia mostly with three true septa. However, conidia of <italic><tp:taxon-name><tp:taxon-name-part taxon-name-part-type="genus" reg="Spiropes">S.</tp:taxon-name-part><tp:taxon-name-part taxon-name-part-type="species" reg="effusus">effusus</tp:taxon-name-part></tp:taxon-name></italic> are narrower (3–5 µm) than those of <italic><tp:taxon-name><tp:taxon-name-part taxon-name-part-type="genus" reg="Spiropes">S.</tp:taxon-name-part><tp:taxon-name-part taxon-name-part-type="species" reg="helleri">helleri</tp:taxon-name-part></tp:taxon-name></italic> (7–13 µm).</p></tp:treatment-sec><ref-list><ref id="B21"><mixed-citation xmlns:xlink="http://www.w3.org/1999/xlink" xlink:type="simple"><person-group><name name-style="western"><surname>Ellis</surname><given-names>MB</given-names></name></person-group> (<year>1968</year>) <article-title>Dematiaceous <tp:taxon-name><tp:taxon-name-part taxon-name-part-type="above-genus">Hyphomycetes</tp:taxon-name-part></tp:taxon-name>. IX. <italic><tp:taxon-name><tp:taxon-name-part taxon-name-part-type="genus">Spiropes</tp:taxon-name-part></tp:taxon-name></italic> and <italic><tp:taxon-name><tp:taxon-name-part taxon-name-part-type="genus">Pleurophragmium</tp:taxon-name-part></tp:taxon-name></italic>.</article-title><source>Mycological Papers</source><volume>114</volume>: <fpage>1</fpage>–<lpage>44</lpage>.</mixed-citation></ref></ref-list></tp:taxon-treatment>
