# Supplementary material for: ﻿Systematic revision of species of Atractilina and Spiropes hyperparasitic on Meliolales (Ascomycota) in the tropics
Source: MycoKeys. 2024 Apr 11;103:167–213. doi: 10.3897/mycokeys.103.115799 (PMC11031638; doi:10.3897/mycokeys.103.115799)
Supplement: XML Treatment for Spiropes effusus [file mycokeys.103.115799-treatment12.xml]

<!DOCTYPE tp:taxon-treatment
  PUBLIC "-//TaxonX//DTD Taxonomic Treatment Publishing DTD v0 20100105//EN" "tax-treatment-NSO.dtd">
<tp:taxon-treatment xmlns:tp="http://www.plazi.org/taxpub"><tp:treatment-meta><kwd-group><label>Taxon classification</label><kwd>
                  <named-content content-type="kingdom">Fungi</named-content>
                </kwd><kwd>
                  <named-content content-type="order">Meliolales</named-content>
                </kwd><kwd>
                  <named-content content-type="phylum">Ascomycota</named-content>
                </kwd></kwd-group><mixed-citation publication-type="journal"><person-group><name><surname>Bermúdez-Cova</surname><given-names>Miguel A.</given-names></name><name><surname>Hofmann</surname><given-names>Tina A.</given-names></name><name><surname>Yorou</surname><given-names>Nourou S.</given-names></name><name><surname>Piepenbring</surname><given-names>Meike</given-names></name></person-group><article-title>﻿Systematic revision of species of <italic><tp:taxon-name><tp:taxon-name-part taxon-name-part-type="genus" reg="Atractilina">Atractilina</tp:taxon-name-part></tp:taxon-name></italic> and <italic><tp:taxon-name><tp:taxon-name-part taxon-name-part-type="genus" reg="Spiropes">Spiropes</tp:taxon-name-part></tp:taxon-name></italic> hyperparasitic on <tp:taxon-name><tp:taxon-name-part taxon-name-part-type="order">Meliolales</tp:taxon-name-part></tp:taxon-name> (<tp:taxon-name><tp:taxon-name-part taxon-name-part-type="phylum">Ascomycota</tp:taxon-name-part></tp:taxon-name>) in the tropics</article-title><source>MycoKeys</source><day>11</day><month>04</month><year>2024</year><volume>103</volume><fpage>167</fpage><lpage>213</lpage><pub-id pub-id-type="doi">10.3897/mycokeys.103.115799</pub-id></mixed-citation></tp:treatment-meta><tp:nomenclature><label>﻿</label><tp:taxon-name>
                <object-id xmlns:xlink="http://www.w3.org/1999/xlink" content-type="arpha" xlink:type="simple">51BA9012-810A-5619-82CF-4B427971FC79</object-id>
                <tp:taxon-name-part taxon-name-part-type="genus" reg="Spiropes">Spiropes</tp:taxon-name-part>
                <tp:taxon-name-part taxon-name-part-type="species" reg="effusus">effusus</tp:taxon-name-part>
              </tp:taxon-name><tp:taxon-authority>(Pat.) M.B. Ellis, Mycol. Pap. 114: 10, 1968</tp:taxon-authority><xref ref-type="fig" rid="F11">Fig. 11</xref><tp:nomenclature-citation-list><tp:nomenclature-citation><tp:taxon-name>
                    <tp:taxon-name-part taxon-name-part-type="genus" reg="Podosporium"/>
                    <tp:taxon-name-part taxon-name-part-type="species" reg="effusum"/>
                  </tp:taxon-name><comment>≡ <tp:taxon-name><tp:taxon-name-part taxon-name-part-type="genus" reg="Podosporium">Podosporium</tp:taxon-name-part><tp:taxon-name-part taxon-name-part-type="species" reg="effusum">effusum</tp:taxon-name-part></tp:taxon-name> Pat., Scient. Surv. P. Rico 8(1): 103, 1926. </comment></tp:nomenclature-citation><tp:nomenclature-citation><tp:taxon-name>
                    <tp:taxon-name-part taxon-name-part-type="genus" reg="Helminthosporium"/>
                    <tp:taxon-name-part taxon-name-part-type="species" reg="dorycarpum"/>
                  </tp:taxon-name><comment>= <tp:taxon-name><tp:taxon-name-part taxon-name-part-type="genus" reg="Helminthosporium">Helminthosporium</tp:taxon-name-part><tp:taxon-name-part taxon-name-part-type="species" reg="dorycarpum">dorycarpum</tp:taxon-name-part><tp:taxon-name-part taxon-name-part-type="infraspecific-rank">var.</tp:taxon-name-part><tp:taxon-name-part taxon-name-part-type="variety" reg="amazoniae">amazoniae</tp:taxon-name-part></tp:taxon-name> Hughes [as ‘<tp:taxon-name><tp:taxon-name-part taxon-name-part-type="genus" reg="Helmisporium">Helmisporium</tp:taxon-name-part></tp:taxon-name>’], Mycol. Pap. 50: 24, 1953. </comment></tp:nomenclature-citation><tp:nomenclature-citation><tp:taxon-name>
                    <tp:taxon-name-part taxon-name-part-type="genus" reg="Pleurophragmium"/>
                    <tp:taxon-name-part taxon-name-part-type="species" reg="dorycarpum"/>
                  </tp:taxon-name><comment>≡ <tp:taxon-name><tp:taxon-name-part taxon-name-part-type="genus" reg="Pleurophragmium">Pleurophragmium</tp:taxon-name-part><tp:taxon-name-part taxon-name-part-type="species" reg="dorycarpum">dorycarpum</tp:taxon-name-part><tp:taxon-name-part taxon-name-part-type="infraspecific-rank">var.</tp:taxon-name-part><tp:taxon-name-part taxon-name-part-type="variety" reg="amazoniae">amazoniae</tp:taxon-name-part></tp:taxon-name> (S. Hughes) S. Hughes, Can. J. Bot. 36: 797, 1958. </comment></tp:nomenclature-citation></tp:nomenclature-citation-list></tp:nomenclature><tp:treatment-sec sec-type="description" id="SECID0E2UBI"><title>Description.</title><p><bold><italic>Colonies</italic></bold> effuse, olive to brown, hairy. <bold><italic>Hyphae</italic></bold> superficial, branched, septate, 1–2 µm wide, yellowish, olive or pale brown, smooth. <bold><italic>Conidiophores</italic></bold> arising singly or in groups, as terminal and lateral branches on the hyphae, erect, straight or flexous, septate, up to 300 µm long, 3–4 µm thick, slightly reticulated when seen by <abbrev xmlns:xlink="http://www.w3.org/1999/xlink" xlink:title="scanning electron microscopy" id="ABBRID0EMVBI" xlink:type="simple">SEM</abbrev>, with few or many small conidial scars towards the apex. <bold><italic>Conidia</italic></bold> solitary, narrowly obclavate to fusiform, truncate at the base, mostly 3(–5)–septate, (15–)20–36 × (3–)3.8–4.5(–5) µm, pale brown, the central cells slightly darker, verruculose. As seen by <abbrev xmlns:xlink="http://www.w3.org/1999/xlink" xlink:title="scanning electron microscopy" id="ABBRID0ETVBI" xlink:type="simple">SEM</abbrev>, the ornamentation of the spores is distinctly reticulated, with thin networks and no ridges.</p></tp:treatment-sec><tp:treatment-sec sec-type="Specimen examined" id="SECID0EXVBI"><title>Specimen examined.</title><p>On meliolalean fungus on leaves of <italic><tp:taxon-name><tp:taxon-name-part taxon-name-part-type="genus" reg="Piper">Piper</tp:taxon-name-part></tp:taxon-name></italic> sp., Puerto Rico, Río Piedras, 1926, Heller, 142 (IMI 130721, type of <italic><tp:taxon-name><tp:taxon-name-part taxon-name-part-type="genus" reg="Podosporium">Podosporium</tp:taxon-name-part><tp:taxon-name-part taxon-name-part-type="species" reg="effusum">effusum</tp:taxon-name-part></tp:taxon-name></italic>); on <italic><tp:taxon-name><tp:taxon-name-part taxon-name-part-type="genus" reg="Amazonia">Amazonia</tp:taxon-name-part><tp:taxon-name-part taxon-name-part-type="species" reg="psychotriae">psychotriae</tp:taxon-name-part></tp:taxon-name></italic> on leaves of <italic><tp:taxon-name><tp:taxon-name-part taxon-name-part-type="genus" reg="Psychotria">Psychotria</tp:taxon-name-part><tp:taxon-name-part taxon-name-part-type="species" reg="warneckei">warneckei</tp:taxon-name-part></tp:taxon-name></italic>, Ghana, Togoland, 1938, F.C. Deighton M1617B (IMI 9996a).</p></tp:treatment-sec><tp:treatment-sec sec-type="Illustrations" id="SECID0EFXBI"><title>Illustrations.</title><p>This species was illustrated by <xref ref-type="bibr" rid="B21">Ellis (1968)</xref>.</p></tp:treatment-sec><tp:treatment-sec sec-type="distribution" id="SECID0EPXBI"><title>Known hosts and distribution.</title><p>On colonies of <tp:taxon-name><tp:taxon-name-part taxon-name-part-type="order">Meliolales</tp:taxon-name-part></tp:taxon-name>, especially <italic><tp:taxon-name><tp:taxon-name-part taxon-name-part-type="genus" reg="Amazonia">Amazonia</tp:taxon-name-part></tp:taxon-name></italic> spp., on living leaves of various plants in Ghana, Puerto Rico, Sierra Leone and Venezuela. One record on <italic><tp:taxon-name><tp:taxon-name-part taxon-name-part-type="genus" reg="Asterina">Asterina</tp:taxon-name-part></tp:taxon-name></italic> sp. (<tp:taxon-name><tp:taxon-name-part taxon-name-part-type="order">Asterinales</tp:taxon-name-part></tp:taxon-name>, <tp:taxon-name><tp:taxon-name-part taxon-name-part-type="phylum">Ascomycota</tp:taxon-name-part></tp:taxon-name>) in Uganda (<xref ref-type="bibr" rid="B21">Ellis 1968</xref>).</p><fig id="F11" position="float" orientation="portrait"><object-id xmlns:xlink="http://www.w3.org/1999/xlink" content-type="doi" xlink:type="simple">10.3897/mycokeys.103.115799.figure11</object-id><object-id xmlns:xlink="http://www.w3.org/1999/xlink" content-type="arpha" xlink:type="simple">7D6B044D-C449-52B2-A446-52CF182FD950</object-id><label>Figure 11.</label><caption><p><italic><tp:taxon-name><tp:taxon-name-part taxon-name-part-type="genus" reg="Spiropes">Spiropes</tp:taxon-name-part><tp:taxon-name-part taxon-name-part-type="species" reg="effusus">effusus</tp:taxon-name-part></tp:taxon-name></italic> (IMI 130721) <bold>a</bold> conidiophore shown in optical section <bold>b</bold> conidia. The first two drawings show spores in optical section. The right-hand drawing shows a conidium as seen by <abbrev xmlns:xlink="http://www.w3.org/1999/xlink" xlink:title="scanning electron microscopy" id="ABBRID0ENZBI" xlink:type="simple">SEM</abbrev><bold>c, d</bold> as seen by <abbrev xmlns:xlink="http://www.w3.org/1999/xlink" xlink:title="scanning electron microscopy" id="ABBRID0ETZBI" xlink:type="simple">SEM</abbrev><bold>c</bold> conidiophore with scars and conidia <bold>d</bold> conidium. Scale bars: 5 μm (<bold>a</bold>); 8 μm (<bold>b</bold>); 2 μm (<bold>c</bold>); 8 μm (<bold>d</bold>).</p></caption><graphic xmlns:xlink="http://www.w3.org/1999/xlink" xlink:href="mycokeys-103-167-g011.jpg" position="float" orientation="portrait" xlink:type="simple" id="oo_1024011.jpg"><uri content-type="original_file" xlink:type="simple">https://binary.pensoft.net/fig/1024011</uri></graphic></fig></tp:treatment-sec><tp:treatment-sec sec-type="notes" id="SECID0EI1BI"><title>Notes.</title><p><italic><tp:taxon-name><tp:taxon-name-part taxon-name-part-type="genus" reg="Spiropes">Spiropes</tp:taxon-name-part><tp:taxon-name-part taxon-name-part-type="species" reg="effusus">effusus</tp:taxon-name-part></tp:taxon-name></italic> has conidia similar in size to those of <italic><tp:taxon-name><tp:taxon-name-part taxon-name-part-type="genus" reg="Spiropes">S.</tp:taxon-name-part><tp:taxon-name-part taxon-name-part-type="species" reg="dorycarpus">dorycarpus</tp:taxon-name-part></tp:taxon-name></italic>. However, conidia of <italic><tp:taxon-name><tp:taxon-name-part taxon-name-part-type="genus" reg="Spiropes">S.</tp:taxon-name-part><tp:taxon-name-part taxon-name-part-type="species" reg="dorycarpus">dorycarpus</tp:taxon-name-part></tp:taxon-name></italic> are wider (5–7 µm) than in <italic><tp:taxon-name><tp:taxon-name-part taxon-name-part-type="genus" reg="Spiropes">S.</tp:taxon-name-part><tp:taxon-name-part taxon-name-part-type="species" reg="effusus">effusus</tp:taxon-name-part></tp:taxon-name></italic>.</p></tp:treatment-sec><ref-list><ref id="B21"><mixed-citation xmlns:xlink="http://www.w3.org/1999/xlink" xlink:type="simple"><person-group><name name-style="western"><surname>Ellis</surname><given-names>MB</given-names></name></person-group> (<year>1968</year>) <article-title>Dematiaceous <tp:taxon-name><tp:taxon-name-part taxon-name-part-type="above-genus">Hyphomycetes</tp:taxon-name-part></tp:taxon-name>. IX. <italic><tp:taxon-name><tp:taxon-name-part taxon-name-part-type="genus">Spiropes</tp:taxon-name-part></tp:taxon-name></italic> and <italic><tp:taxon-name><tp:taxon-name-part taxon-name-part-type="genus">Pleurophragmium</tp:taxon-name-part></tp:taxon-name></italic>.</article-title><source>Mycological Papers</source><volume>114</volume>: <fpage>1</fpage>–<lpage>44</lpage>.</mixed-citation></ref></ref-list></tp:taxon-treatment>
