# Supplementary material for: ﻿Systematic revision of species of Atractilina and Spiropes hyperparasitic on Meliolales (Ascomycota) in the tropics
Source: MycoKeys. 2024 Apr 11;103:167–213. doi: 10.3897/mycokeys.103.115799 (PMC11031638; doi:10.3897/mycokeys.103.115799)
Supplement: XML Treatment for Spiropes guareicola [file mycokeys.103.115799-treatment14.xml]

<!DOCTYPE tp:taxon-treatment
  PUBLIC "-//TaxonX//DTD Taxonomic Treatment Publishing DTD v0 20100105//EN" "tax-treatment-NSO.dtd">
<tp:taxon-treatment xmlns:tp="http://www.plazi.org/taxpub"><tp:treatment-meta><kwd-group><label>Taxon classification</label><kwd>
                  <named-content content-type="kingdom">Fungi</named-content>
                </kwd><kwd>
                  <named-content content-type="order">Meliolales</named-content>
                </kwd><kwd>
                  <named-content content-type="phylum">Ascomycota</named-content>
                </kwd></kwd-group><mixed-citation publication-type="journal"><person-group><name><surname>Bermúdez-Cova</surname><given-names>Miguel A.</given-names></name><name><surname>Hofmann</surname><given-names>Tina A.</given-names></name><name><surname>Yorou</surname><given-names>Nourou S.</given-names></name><name><surname>Piepenbring</surname><given-names>Meike</given-names></name></person-group><article-title>﻿Systematic revision of species of <italic><tp:taxon-name><tp:taxon-name-part taxon-name-part-type="genus" reg="Atractilina">Atractilina</tp:taxon-name-part></tp:taxon-name></italic> and <italic><tp:taxon-name><tp:taxon-name-part taxon-name-part-type="genus" reg="Spiropes">Spiropes</tp:taxon-name-part></tp:taxon-name></italic> hyperparasitic on <tp:taxon-name><tp:taxon-name-part taxon-name-part-type="order">Meliolales</tp:taxon-name-part></tp:taxon-name> (<tp:taxon-name><tp:taxon-name-part taxon-name-part-type="phylum">Ascomycota</tp:taxon-name-part></tp:taxon-name>) in the tropics</article-title><source>MycoKeys</source><day>11</day><month>04</month><year>2024</year><volume>103</volume><fpage>167</fpage><lpage>213</lpage><pub-id pub-id-type="doi">10.3897/mycokeys.103.115799</pub-id></mixed-citation></tp:treatment-meta><tp:nomenclature><label>﻿</label><tp:taxon-name>
                <object-id xmlns:xlink="http://www.w3.org/1999/xlink" content-type="arpha" xlink:type="simple">0B675A81-E0B4-557C-A908-0FF97F4B8974</object-id>
                <tp:taxon-name-part taxon-name-part-type="genus" reg="Spiropes">Spiropes</tp:taxon-name-part>
                <tp:taxon-name-part taxon-name-part-type="species" reg="guareicola">guareicola</tp:taxon-name-part>
              </tp:taxon-name><tp:taxon-authority>(F. Stevens) Cif., Sydowia 9(1–6): 302, 1955</tp:taxon-authority><xref ref-type="fig" rid="F12">Fig. 12</xref><tp:nomenclature-citation-list><tp:nomenclature-citation><tp:taxon-name>
                    <tp:taxon-name-part taxon-name-part-type="genus" reg="Helminthosporium"/>
                    <tp:taxon-name-part taxon-name-part-type="species" reg="guareicola"/>
                  </tp:taxon-name><comment>≡ <tp:taxon-name><tp:taxon-name-part taxon-name-part-type="genus" reg="Helminthosporium">Helminthosporium</tp:taxon-name-part><tp:taxon-name-part taxon-name-part-type="species" reg="guareicola">guareicola</tp:taxon-name-part></tp:taxon-name> F. Stevens [as ‘<tp:taxon-name><tp:taxon-name-part taxon-name-part-type="genus" reg="Helmisporium">Helmisporium</tp:taxon-name-part><tp:taxon-name-part taxon-name-part-type="species" reg="guareicolum">guareicolum</tp:taxon-name-part></tp:taxon-name>’], Bot. Gaz. 65(3): 241, 1918. </comment></tp:nomenclature-citation><tp:nomenclature-citation><tp:taxon-name>
                    <tp:taxon-name-part taxon-name-part-type="genus" reg="Pleurophragmium"/>
                    <tp:taxon-name-part taxon-name-part-type="species" reg="guareicola"/>
                  </tp:taxon-name><comment>≡ <tp:taxon-name><tp:taxon-name-part taxon-name-part-type="genus" reg="Pleurophragmium">Pleurophragmium</tp:taxon-name-part><tp:taxon-name-part taxon-name-part-type="species" reg="guareicola">guareicola</tp:taxon-name-part></tp:taxon-name> (F. Stevens) S. Hughes, Can. J. Bot. 36: 797, 1958. </comment></tp:nomenclature-citation><tp:nomenclature-citation><tp:taxon-name>
                    <tp:taxon-name-part taxon-name-part-type="genus" reg="Cladosporium"/>
                    <tp:taxon-name-part taxon-name-part-type="species" reg="elegans"/>
                  </tp:taxon-name><comment>= <tp:taxon-name><tp:taxon-name-part taxon-name-part-type="genus" reg="Cladosporium">Cladosporium</tp:taxon-name-part><tp:taxon-name-part taxon-name-part-type="species" reg="elegans">elegans</tp:taxon-name-part><tp:taxon-name-part taxon-name-part-type="infraspecific-rank">var.</tp:taxon-name-part><tp:taxon-name-part taxon-name-part-type="variety" reg="singaporense">singaporense</tp:taxon-name-part></tp:taxon-name> Sacc., Bull. Orto Bot. Regia Univ. Napoli 6: 60, 1921. </comment></tp:nomenclature-citation><tp:nomenclature-citation><tp:taxon-name>
                    <tp:taxon-name-part taxon-name-part-type="genus" reg="Helminthosporium"/>
                    <tp:taxon-name-part taxon-name-part-type="species" reg="flagellatum"/>
                  </tp:taxon-name><comment>= <tp:taxon-name><tp:taxon-name-part taxon-name-part-type="genus" reg="Helminthosporium">Helminthosporium</tp:taxon-name-part><tp:taxon-name-part taxon-name-part-type="species" reg="flagellatum">flagellatum</tp:taxon-name-part></tp:taxon-name> H.S. Yates [as ‘<tp:taxon-name><tp:taxon-name-part taxon-name-part-type="genus" reg="Helmisporium">Helmisporium</tp:taxon-name-part></tp:taxon-name>’], Philipp. J. Sci. (Bot.) 13: 383, 1918. </comment></tp:nomenclature-citation><tp:nomenclature-citation><tp:taxon-name>
                    <tp:taxon-name-part taxon-name-part-type="genus" reg="Helminthosporium"/>
                    <tp:taxon-name-part taxon-name-part-type="species" reg="spirotrichum"/>
                  </tp:taxon-name><comment>= <tp:taxon-name><tp:taxon-name-part taxon-name-part-type="genus" reg="Helminthosporium">Helminthosporium</tp:taxon-name-part><tp:taxon-name-part taxon-name-part-type="species" reg="spirotrichum">spirotrichum</tp:taxon-name-part></tp:taxon-name> Sacc. [as ‘<tp:taxon-name><tp:taxon-name-part taxon-name-part-type="genus" reg="Helmisporium">Helmisporium</tp:taxon-name-part></tp:taxon-name>’], Boll. Orto bot. 6: 61, 1921. </comment></tp:nomenclature-citation></tp:nomenclature-citation-list></tp:nomenclature><tp:treatment-sec sec-type="description" id="SECID0EJFCI"><title>Description.</title><p><bold><italic>Colonies</italic></bold> effuse, dark brown to black, hairy. <bold><italic>Hyphae</italic></bold> superficial, branched, septate, 2–4 µm wide, pale olivaceous-brown, smooth. <bold><italic>Conidiophores</italic></bold> arising singly or in groups, as lateral branches on the hyphae, erect, sterile lower part straight or flexuous, upper fertile part in zigzag shape, septate, up to 400 µm long, 6–9 µm thick, brown to dark brown, paler towards the apex, more or less smooth, with numerous well-defined, dark conidial scars. <bold><italic>Conidia</italic></bold> solitary, broadly fusiform, truncate at the base, with 3 to 5 pseudosepta, (25–)35–52(–60) × (7–)8–10(–13) µm, 3.5–5 µm wide at the base, pale to dark brown or olivaceous-brown, smooth as seen by <abbrev xmlns:xlink="http://www.w3.org/1999/xlink" xlink:title="scanning electron microscopy" id="ABBRID0E4FCI" xlink:type="simple">SEM</abbrev>.</p></tp:treatment-sec><tp:treatment-sec sec-type="Specimen examined" id="SECID0EBGCI"><title>Specimen examined.</title><p>On leaves of <italic><tp:taxon-name><tp:taxon-name-part taxon-name-part-type="genus" reg="Cyrtophyllum">Cyrtophyllum</tp:taxon-name-part><tp:taxon-name-part taxon-name-part-type="species" reg="fragrans">fragrans</tp:taxon-name-part></tp:taxon-name></italic> (<tp:taxon-name><tp:taxon-name-part taxon-name-part-type="family">Gentianaceae</tp:taxon-name-part></tp:taxon-name>), Singapore, 1921, Baker (IMI 49160, type of <italic><tp:taxon-name><tp:taxon-name-part taxon-name-part-type="genus" reg="Helminthosporium">Helminthosporium</tp:taxon-name-part><tp:taxon-name-part taxon-name-part-type="species" reg="spirotrichum">spirotrichum</tp:taxon-name-part></tp:taxon-name></italic>); on <italic><tp:taxon-name><tp:taxon-name-part taxon-name-part-type="genus" reg="Meliola">Meliola</tp:taxon-name-part></tp:taxon-name></italic> sp. on leaves of <italic><tp:taxon-name><tp:taxon-name-part taxon-name-part-type="genus" reg="Daniellia">Daniellia</tp:taxon-name-part><tp:taxon-name-part taxon-name-part-type="species" reg="thurifera">thurifera</tp:taxon-name-part></tp:taxon-name></italic> (<tp:taxon-name><tp:taxon-name-part taxon-name-part-type="family">Fabaceae</tp:taxon-name-part></tp:taxon-name>), Sierra Leone, 1936, F.C. Deightonii M1267 (IMI 10010).</p></tp:treatment-sec><tp:treatment-sec sec-type="Illustrations" id="SECID0EZHCI"><title>Illustrations.</title><p>This species was illustrated by <xref ref-type="bibr" rid="B21">Ellis (1968)</xref>.</p></tp:treatment-sec><tp:treatment-sec sec-type="distribution" id="SECID0EDICI"><title>Known hosts and distribution.</title><p>On colonies of <italic><tp:taxon-name><tp:taxon-name-part taxon-name-part-type="genus" reg="Asteridiella">Asteridiella</tp:taxon-name-part></tp:taxon-name></italic> spp., <italic><tp:taxon-name><tp:taxon-name-part taxon-name-part-type="genus" reg="Irenopsis">Irenopsis</tp:taxon-name-part></tp:taxon-name></italic> spp. and <italic><tp:taxon-name><tp:taxon-name-part taxon-name-part-type="genus" reg="Meliola">Meliola</tp:taxon-name-part></tp:taxon-name></italic> spp. on living leaves of various plants in Bougainville Islands, Ghana, India, Indonesia, Malaysia, Philippines, Puerto Rico, Sabah, Sierra Leone, Solomon Islands and Uganda (<xref ref-type="bibr" rid="B21">Ellis 1968</xref>).</p><fig id="F12" position="float" orientation="portrait"><object-id xmlns:xlink="http://www.w3.org/1999/xlink" content-type="doi" xlink:type="simple">10.3897/mycokeys.103.115799.figure12</object-id><object-id xmlns:xlink="http://www.w3.org/1999/xlink" content-type="arpha" xlink:type="simple">CABCF2E1-395A-525A-9F7A-97BC138EA890</object-id><label>Figure 12.</label><caption><p><italic><tp:taxon-name><tp:taxon-name-part taxon-name-part-type="genus" reg="Spiropes">Spiropes</tp:taxon-name-part><tp:taxon-name-part taxon-name-part-type="species" reg="guareicola">guareicola</tp:taxon-name-part></tp:taxon-name></italic> (IMI 10010) <bold>a</bold> conidiophore with scars and a young conidium shown in optical section <bold>b</bold> base of a conidiophore growing on a hypha of <italic><tp:taxon-name><tp:taxon-name-part taxon-name-part-type="genus" reg="Meliola">Meliola</tp:taxon-name-part></tp:taxon-name></italic> sp. shown in optical section <bold>c</bold> conidia shown in optical section (two drawings on the left-hand side) and as seen by <abbrev xmlns:xlink="http://www.w3.org/1999/xlink" xlink:title="scanning electron microscopy" id="ABBRID0ECKCI" xlink:type="simple">SEM</abbrev> (two drawings on the right-hand side) <bold>d, e</bold> as seen by <abbrev xmlns:xlink="http://www.w3.org/1999/xlink" xlink:title="scanning electron microscopy" id="ABBRID0EIKCI" xlink:type="simple">SEM</abbrev><bold>d</bold> zigzag-shaped conidiophore with scars <bold>e</bold> conidium. Scale bars: 5 μm (<bold>a</bold>–<bold>c</bold>); 8 μm (<bold>d</bold>); 10 μm (<bold>e</bold>).</p></caption><graphic xmlns:xlink="http://www.w3.org/1999/xlink" xlink:href="mycokeys-103-167-g012.jpg" position="float" orientation="portrait" xlink:type="simple" id="oo_1024012.jpg"><uri content-type="original_file" xlink:type="simple">https://binary.pensoft.net/fig/1024012</uri></graphic></fig></tp:treatment-sec><tp:treatment-sec sec-type="notes" id="SECID0E4KCI"><title>Notes.</title><p><italic><tp:taxon-name><tp:taxon-name-part taxon-name-part-type="genus" reg="Spiropes">Spiropes</tp:taxon-name-part><tp:taxon-name-part taxon-name-part-type="species" reg="guareicola">guareicola</tp:taxon-name-part></tp:taxon-name></italic> is the type species of the genus <italic><tp:taxon-name><tp:taxon-name-part taxon-name-part-type="genus" reg="Spiropes">Spiropes</tp:taxon-name-part></tp:taxon-name></italic> and it differs from other species of the genus by the presence of zigzag-shaped conidiophores in the fertile upper parts (<xref ref-type="bibr" rid="B21">Ellis 1968</xref>). <italic><tp:taxon-name><tp:taxon-name-part taxon-name-part-type="genus" reg="Spiropes">S.</tp:taxon-name-part><tp:taxon-name-part taxon-name-part-type="species" reg="guareicola">guareicola</tp:taxon-name-part></tp:taxon-name></italic> presents smooth conidia, a feature that is only evident by <abbrev xmlns:xlink="http://www.w3.org/1999/xlink" xlink:title="scanning electron microscopy" id="ABBRID0EEMCI" xlink:type="simple">SEM</abbrev>.</p></tp:treatment-sec><ref-list><ref id="B21"><mixed-citation xmlns:xlink="http://www.w3.org/1999/xlink" xlink:type="simple"><person-group><name name-style="western"><surname>Ellis</surname><given-names>MB</given-names></name></person-group> (<year>1968</year>) <article-title>Dematiaceous <tp:taxon-name><tp:taxon-name-part taxon-name-part-type="above-genus">Hyphomycetes</tp:taxon-name-part></tp:taxon-name>. IX. <italic><tp:taxon-name><tp:taxon-name-part taxon-name-part-type="genus">Spiropes</tp:taxon-name-part></tp:taxon-name></italic> and <italic><tp:taxon-name><tp:taxon-name-part taxon-name-part-type="genus">Pleurophragmium</tp:taxon-name-part></tp:taxon-name></italic>.</article-title><source>Mycological Papers</source><volume>114</volume>: <fpage>1</fpage>–<lpage>44</lpage>.</mixed-citation></ref></ref-list></tp:taxon-treatment>
