# Supplementary material for: ﻿Systematic revision of species of Atractilina and Spiropes hyperparasitic on Meliolales (Ascomycota) in the tropics
Source: MycoKeys. 2024 Apr 11;103:167–213. doi: 10.3897/mycokeys.103.115799 (PMC11031638; doi:10.3897/mycokeys.103.115799)
Supplement: XML Treatment for Spiropes helleri [file mycokeys.103.115799-treatment15.xml]

<!DOCTYPE tp:taxon-treatment
  PUBLIC "-//TaxonX//DTD Taxonomic Treatment Publishing DTD v0 20100105//EN" "tax-treatment-NSO.dtd">
<tp:taxon-treatment xmlns:tp="http://www.plazi.org/taxpub"><tp:treatment-meta><kwd-group><label>Taxon classification</label><kwd>
                  <named-content content-type="kingdom">Fungi</named-content>
                </kwd><kwd>
                  <named-content content-type="order">Meliolales</named-content>
                </kwd><kwd>
                  <named-content content-type="phylum">Ascomycota</named-content>
                </kwd></kwd-group><mixed-citation publication-type="journal"><person-group><name><surname>Bermúdez-Cova</surname><given-names>Miguel A.</given-names></name><name><surname>Hofmann</surname><given-names>Tina A.</given-names></name><name><surname>Yorou</surname><given-names>Nourou S.</given-names></name><name><surname>Piepenbring</surname><given-names>Meike</given-names></name></person-group><article-title>﻿Systematic revision of species of <italic><tp:taxon-name><tp:taxon-name-part taxon-name-part-type="genus" reg="Atractilina">Atractilina</tp:taxon-name-part></tp:taxon-name></italic> and <italic><tp:taxon-name><tp:taxon-name-part taxon-name-part-type="genus" reg="Spiropes">Spiropes</tp:taxon-name-part></tp:taxon-name></italic> hyperparasitic on <tp:taxon-name><tp:taxon-name-part taxon-name-part-type="order">Meliolales</tp:taxon-name-part></tp:taxon-name> (<tp:taxon-name><tp:taxon-name-part taxon-name-part-type="phylum">Ascomycota</tp:taxon-name-part></tp:taxon-name>) in the tropics</article-title><source>MycoKeys</source><day>11</day><month>04</month><year>2024</year><volume>103</volume><fpage>167</fpage><lpage>213</lpage><pub-id pub-id-type="doi">10.3897/mycokeys.103.115799</pub-id></mixed-citation></tp:treatment-meta><tp:nomenclature><label>﻿</label><tp:taxon-name>
                <object-id xmlns:xlink="http://www.w3.org/1999/xlink" content-type="arpha" xlink:type="simple">0054BD6E-FF41-5B49-B810-03F3D6AAFCF2</object-id>
                <tp:taxon-name-part taxon-name-part-type="genus" reg="Spiropes">Spiropes</tp:taxon-name-part>
                <tp:taxon-name-part taxon-name-part-type="species" reg="helleri">helleri</tp:taxon-name-part>
              </tp:taxon-name><tp:taxon-authority>(F. Stevens) M.B. Ellis, Mycol. Pap. 114: 14, 1968</tp:taxon-authority><xref ref-type="fig" rid="F13">Fig. 13</xref><tp:nomenclature-citation-list><tp:nomenclature-citation><tp:taxon-name>
                    <tp:taxon-name-part taxon-name-part-type="genus" reg="Helminthosporium"/>
                    <tp:taxon-name-part taxon-name-part-type="species" reg="helleri"/>
                  </tp:taxon-name><comment>≡ <tp:taxon-name><tp:taxon-name-part taxon-name-part-type="genus" reg="Helminthosporium">Helminthosporium</tp:taxon-name-part><tp:taxon-name-part taxon-name-part-type="species" reg="helleri">helleri</tp:taxon-name-part></tp:taxon-name> F. Stevens [as ‘<tp:taxon-name><tp:taxon-name-part taxon-name-part-type="genus" reg="Helmisporium">Helmisporium</tp:taxon-name-part></tp:taxon-name>], Bot. Gaz. 65(3): 242, 1918. </comment></tp:nomenclature-citation><tp:nomenclature-citation><tp:taxon-name>
                    <tp:taxon-name-part taxon-name-part-type="genus" reg="Helminthosporium"/>
                    <tp:taxon-name-part taxon-name-part-type="species" reg="leucosykes"/>
                  </tp:taxon-name><comment>= <tp:taxon-name><tp:taxon-name-part taxon-name-part-type="genus" reg="Helminthosporium">Helminthosporium</tp:taxon-name-part><tp:taxon-name-part taxon-name-part-type="species" reg="leucosykes">leucosykes</tp:taxon-name-part></tp:taxon-name> H.S. Yates [as ‘<tp:taxon-name><tp:taxon-name-part taxon-name-part-type="genus" reg="Helmisporium">Helmisporium</tp:taxon-name-part><tp:taxon-name-part taxon-name-part-type="species" reg="leucosykeae">leucosykeae</tp:taxon-name-part></tp:taxon-name>’], Philipp. J. Sci., C, Bot. 13(6): 382, 1918. </comment></tp:nomenclature-citation><tp:nomenclature-citation><tp:taxon-name>
                    <tp:taxon-name-part taxon-name-part-type="genus" reg="Helminthosporium"/>
                    <tp:taxon-name-part taxon-name-part-type="species" reg="maculosum"/>
                  </tp:taxon-name><comment>= <tp:taxon-name><tp:taxon-name-part taxon-name-part-type="genus" reg="Helminthosporium">Helminthosporium</tp:taxon-name-part><tp:taxon-name-part taxon-name-part-type="species" reg="maculosum">maculosum</tp:taxon-name-part></tp:taxon-name> Sacc. [as ‘<tp:taxon-name><tp:taxon-name-part taxon-name-part-type="genus" reg="Helmisporium">Helmisporium</tp:taxon-name-part></tp:taxon-name>’], Atti Accad. Sci. Ven.-Trent.-Istr. 10: 91, 1919 [1917]. </comment></tp:nomenclature-citation><tp:nomenclature-citation><tp:taxon-name>
                    <tp:taxon-name-part taxon-name-part-type="genus" reg="Pleurophragmium"/>
                    <tp:taxon-name-part taxon-name-part-type="species" reg="maculosum"/>
                  </tp:taxon-name><comment>≡ <tp:taxon-name><tp:taxon-name-part taxon-name-part-type="genus" reg="Pleurophragmium">Pleurophragmium</tp:taxon-name-part><tp:taxon-name-part taxon-name-part-type="species" reg="maculosum">maculosum</tp:taxon-name-part></tp:taxon-name> (Sacc.) S. Hughes, Can. J. Bot. 36: 797, 1958. </comment></tp:nomenclature-citation></tp:nomenclature-citation-list></tp:nomenclature><tp:treatment-sec sec-type="description" id="SECID0E3PCI"><title>Description.</title><p><bold><italic>Colonies</italic></bold> effused, dark brown to black, hairy. <bold><italic>Hyphae</italic></bold> superficial, branched, septate, 1–3 µm wide, straw-coloured or pale brown, smooth. <bold><italic>Conidiophores</italic></bold> arising singly as terminal or lateral branches on the hyphae, erect, straight or flexuous, septate, up to 600 µm long, 5–8 µm wide, brown to dark brown, paler towards the apex, smooth, with scattered conidial scars. <bold><italic>Conidia</italic></bold> solitary, obclavate, frequently rostrate, 3(–4)–septate, (26–)36–43(–50) × (6–)7–10(–13) µm, 3–4 µm wide at the truncate base, pale brown to brown, verruculose. As seen by <abbrev xmlns:xlink="http://www.w3.org/1999/xlink" xlink:title="scanning electron microscopy" id="ABBRID0EQQCI" xlink:type="simple">SEM</abbrev>, the ornamentation of the spores is clearly reticulated, with thin networks and no ridges.</p></tp:treatment-sec><tp:treatment-sec sec-type="material" id="SECID0EUQCI"><title>Specimens examined.</title><p>On <italic><tp:taxon-name><tp:taxon-name-part taxon-name-part-type="genus" reg="Meliola">Meliola</tp:taxon-name-part></tp:taxon-name></italic> sp. on leaves of <italic><tp:taxon-name><tp:taxon-name-part taxon-name-part-type="genus" reg="Cupania">Cupania</tp:taxon-name-part><tp:taxon-name-part taxon-name-part-type="species" reg="guatemalensis">guatemalensis</tp:taxon-name-part></tp:taxon-name></italic> (<tp:taxon-name><tp:taxon-name-part taxon-name-part-type="family">Sapindaceae</tp:taxon-name-part></tp:taxon-name>), Panama, Chiriquí Province, Botanical Garden of the Autonomous University of Chiriquí (UNACHI), <named-content xmlns:xlink="http://www.w3.org/1999/xlink" content-type="dwc:verbatimCoordinates" xlink:type="simple"><named-content content-type="geo-json" specific-use="{&#34;type&#34;:&#34;Point&#34;,&#34;coordinates&#34;:[-82.450833,8.431944]}" id="NCID0EURCI" xlink:type="simple">8°25'55"N, 82°27'03"W</named-content></named-content>, 34 m a.s.l., 11 February 2020, M. A. Bermúdez-Cova, A. Sanjur MB92 (UCH15489, M); on <italic><tp:taxon-name><tp:taxon-name-part taxon-name-part-type="genus" reg="Meliola">Meliola</tp:taxon-name-part></tp:taxon-name></italic> sp. on living leaves of <italic><tp:taxon-name><tp:taxon-name-part taxon-name-part-type="genus" reg="Pterocarpus">Pterocarpus</tp:taxon-name-part><tp:taxon-name-part taxon-name-part-type="species" reg="santalinoides">santalinoides</tp:taxon-name-part></tp:taxon-name></italic> (<tp:taxon-name><tp:taxon-name-part taxon-name-part-type="family">Fabaceae</tp:taxon-name-part></tp:taxon-name>), Benin, Atlantique, Attogon, Niaouli Forest, <named-content xmlns:xlink="http://www.w3.org/1999/xlink" content-type="dwc:verbatimCoordinates" xlink:type="simple"><named-content content-type="geo-json" specific-use="{&#34;type&#34;:&#34;Point&#34;,&#34;coordinates&#34;:[2.131389,6.744444]}" id="NCID0ETSCI" xlink:type="simple">6°44'40"N, 2°7'53"E</named-content></named-content>, 72 m a.s.l., 20 September 2022, A. Krauß, A. Tabé, O. Koukol, N.S. Yorou, AK15 (M).</p></tp:treatment-sec><tp:treatment-sec sec-type="material" id="SECID0EYSCI"><title>Additional specimens examined.</title><p>On <tp:taxon-name><tp:taxon-name-part taxon-name-part-type="order">Meliolales</tp:taxon-name-part></tp:taxon-name> on living leaves of an undetermined plant, Gold Coast Colony, Banau, 1949, S.J. Hughes 1141 (IMI44564); on <italic><tp:taxon-name><tp:taxon-name-part taxon-name-part-type="genus" reg="Meliola">Meliola</tp:taxon-name-part></tp:taxon-name></italic> sp. on leaves of <italic><tp:taxon-name><tp:taxon-name-part taxon-name-part-type="genus" reg="Myrcia">Myrcia</tp:taxon-name-part><tp:taxon-name-part taxon-name-part-type="species" reg="deflexa">deflexa</tp:taxon-name-part></tp:taxon-name></italic>, Puerto Rico, El Alto de la Bandera, F.L. Stevens 8268 (IMI9991, type of <italic><tp:taxon-name><tp:taxon-name-part taxon-name-part-type="genus" reg="Helminthosporium">Helminthosporium</tp:taxon-name-part><tp:taxon-name-part taxon-name-part-type="species" reg="helleri">helleri</tp:taxon-name-part></tp:taxon-name></italic>).</p></tp:treatment-sec><tp:treatment-sec sec-type="Illustrations" id="SECID0EAUCI"><title>Illustrations.</title><p>This species was illustrated by <xref ref-type="bibr" rid="B21">Ellis (1968)</xref>.</p></tp:treatment-sec><tp:treatment-sec sec-type="distribution" id="SECID0EKUCI"><title>Known hosts and distribution.</title><p>On colonies of <italic><tp:taxon-name><tp:taxon-name-part taxon-name-part-type="genus" reg="Asteridiella">Asteridiella</tp:taxon-name-part></tp:taxon-name></italic> spp., <italic><tp:taxon-name><tp:taxon-name-part taxon-name-part-type="genus" reg="Irenopsis">Irenopsis</tp:taxon-name-part></tp:taxon-name></italic> spp. and <italic><tp:taxon-name><tp:taxon-name-part taxon-name-part-type="genus" reg="Meliola">Meliola</tp:taxon-name-part></tp:taxon-name></italic> spp. on living leaves of various plants in Ghana, Malaysia, New Caledonia, Philippines, Puerto Rico, Sabah, Sierra Leone and Uganda (<xref ref-type="bibr" rid="B21">Ellis 1968</xref>). <italic><tp:taxon-name><tp:taxon-name-part taxon-name-part-type="genus" reg="Spiropes">Spiropes</tp:taxon-name-part><tp:taxon-name-part taxon-name-part-type="species" reg="helleri">helleri</tp:taxon-name-part></tp:taxon-name></italic> is reported here for the first time for Benin and for mainland America (Panama).</p><fig id="F13" position="float" orientation="portrait"><object-id xmlns:xlink="http://www.w3.org/1999/xlink" content-type="doi" xlink:type="simple">10.3897/mycokeys.103.115799.figure13</object-id><object-id xmlns:xlink="http://www.w3.org/1999/xlink" content-type="arpha" xlink:type="simple">5B4809B9-D2F1-544A-9E9D-1ABEA2534B90</object-id><label>Figure 13.</label><caption><p><italic><tp:taxon-name><tp:taxon-name-part taxon-name-part-type="genus" reg="Spiropes">Spiropes</tp:taxon-name-part><tp:taxon-name-part taxon-name-part-type="species" reg="helleri">helleri</tp:taxon-name-part></tp:taxon-name></italic> (IMI130940) <bold>a</bold> superficial hyphae growing on a colony of <italic><tp:taxon-name><tp:taxon-name-part taxon-name-part-type="genus" reg="Meliola">Meliola</tp:taxon-name-part></tp:taxon-name></italic> sp. on a leaf of <italic><tp:taxon-name><tp:taxon-name-part taxon-name-part-type="genus" reg="Cupania">Cupania</tp:taxon-name-part><tp:taxon-name-part taxon-name-part-type="species" reg="guatemalensis">guatemalensis</tp:taxon-name-part></tp:taxon-name></italic><bold>b</bold> conidiophore growing on a hypha of <italic><tp:taxon-name><tp:taxon-name-part taxon-name-part-type="genus" reg="Meliola">Meliola</tp:taxon-name-part></tp:taxon-name></italic> sp. shown in optical section <bold>c</bold> conidia shown in optical section (drawing on the left-hand side) and as seen by <abbrev xmlns:xlink="http://www.w3.org/1999/xlink" xlink:title="scanning electron microscopy" id="ABBRID0EGXCI" xlink:type="simple">SEM</abbrev> (drawing on the right-hand side) <bold>d, e</bold> as seen by <abbrev xmlns:xlink="http://www.w3.org/1999/xlink" xlink:title="scanning electron microscopy" id="ABBRID0EMXCI" xlink:type="simple">SEM</abbrev><bold>d</bold> part of a conidiophore with a scar <bold>e</bold> conidium. Scale bars: 1 mm (<bold>a</bold>); 5 μm (<bold>b</bold>); 6 μm (<bold>c</bold>); 4 μm (<bold>b</bold>); 5 μm (<bold>c</bold>).</p></caption><graphic xmlns:xlink="http://www.w3.org/1999/xlink" xlink:href="mycokeys-103-167-g013.jpg" position="float" orientation="portrait" xlink:type="simple" id="oo_1024014.jpg"><uri content-type="original_file" xlink:type="simple">https://binary.pensoft.net/fig/1024014</uri></graphic></fig></tp:treatment-sec><tp:treatment-sec sec-type="notes" id="SECID0EDYCI"><title>Notes.</title><p><italic><tp:taxon-name><tp:taxon-name-part taxon-name-part-type="genus" reg="Spiropes">Spiropes</tp:taxon-name-part><tp:taxon-name-part taxon-name-part-type="species" reg="helleri">helleri</tp:taxon-name-part></tp:taxon-name></italic> is similar to <italic><tp:taxon-name><tp:taxon-name-part taxon-name-part-type="genus" reg="Spiropes">S.</tp:taxon-name-part><tp:taxon-name-part taxon-name-part-type="species" reg="effusus">effusus</tp:taxon-name-part></tp:taxon-name></italic>, <italic><tp:taxon-name><tp:taxon-name-part taxon-name-part-type="genus" reg="Spiropes">S.</tp:taxon-name-part><tp:taxon-name-part taxon-name-part-type="species" reg="dorycarpus">dorycarpus</tp:taxon-name-part></tp:taxon-name></italic> and <italic><tp:taxon-name><tp:taxon-name-part taxon-name-part-type="genus" reg="Spiropes">S.</tp:taxon-name-part><tp:taxon-name-part taxon-name-part-type="species" reg="leonensis">leonensis</tp:taxon-name-part></tp:taxon-name></italic> by the presence of obclavate to sometimes fusiform conidia, but differs from the first two by wider conidia (3.8–4.5 µm in <italic><tp:taxon-name><tp:taxon-name-part taxon-name-part-type="genus" reg="Spiropes">S.</tp:taxon-name-part><tp:taxon-name-part taxon-name-part-type="species" reg="effusus">effusus</tp:taxon-name-part></tp:taxon-name></italic> and 5–7 µm in <italic><tp:taxon-name><tp:taxon-name-part taxon-name-part-type="genus" reg="Spiropes">S.</tp:taxon-name-part><tp:taxon-name-part taxon-name-part-type="species" reg="dorycarpus">dorycarpus</tp:taxon-name-part></tp:taxon-name></italic>) and from the last one by narrower ones (10–11µm).</p></tp:treatment-sec><ref-list><ref id="B21"><mixed-citation xmlns:xlink="http://www.w3.org/1999/xlink" xlink:type="simple"><person-group><name name-style="western"><surname>Ellis</surname><given-names>MB</given-names></name></person-group> (<year>1968</year>) <article-title>Dematiaceous <tp:taxon-name><tp:taxon-name-part taxon-name-part-type="above-genus">Hyphomycetes</tp:taxon-name-part></tp:taxon-name>. IX. <italic><tp:taxon-name><tp:taxon-name-part taxon-name-part-type="genus">Spiropes</tp:taxon-name-part></tp:taxon-name></italic> and <italic><tp:taxon-name><tp:taxon-name-part taxon-name-part-type="genus">Pleurophragmium</tp:taxon-name-part></tp:taxon-name></italic>.</article-title><source>Mycological Papers</source><volume>114</volume>: <fpage>1</fpage>–<lpage>44</lpage>.</mixed-citation></ref></ref-list></tp:taxon-treatment>
