# Supplementary material for: ﻿Systematic revision of species of Atractilina and Spiropes hyperparasitic on Meliolales (Ascomycota) in the tropics
Source: MycoKeys. 2024 Apr 11;103:167–213. doi: 10.3897/mycokeys.103.115799 (PMC11031638; doi:10.3897/mycokeys.103.115799)
Supplement: XML Treatment for Spiropes intricatus [file mycokeys.103.115799-treatment16.xml]

<!DOCTYPE tp:taxon-treatment
  PUBLIC "-//TaxonX//DTD Taxonomic Treatment Publishing DTD v0 20100105//EN" "tax-treatment-NSO.dtd">
<tp:taxon-treatment xmlns:tp="http://www.plazi.org/taxpub"><tp:treatment-meta><kwd-group><label>Taxon classification</label><kwd>
                  <named-content content-type="kingdom">Fungi</named-content>
                </kwd><kwd>
                  <named-content content-type="order">Meliolales</named-content>
                </kwd><kwd>
                  <named-content content-type="phylum">Ascomycota</named-content>
                </kwd></kwd-group><mixed-citation publication-type="journal"><person-group><name><surname>Bermúdez-Cova</surname><given-names>Miguel A.</given-names></name><name><surname>Hofmann</surname><given-names>Tina A.</given-names></name><name><surname>Yorou</surname><given-names>Nourou S.</given-names></name><name><surname>Piepenbring</surname><given-names>Meike</given-names></name></person-group><article-title>﻿Systematic revision of species of <italic><tp:taxon-name><tp:taxon-name-part taxon-name-part-type="genus" reg="Atractilina">Atractilina</tp:taxon-name-part></tp:taxon-name></italic> and <italic><tp:taxon-name><tp:taxon-name-part taxon-name-part-type="genus" reg="Spiropes">Spiropes</tp:taxon-name-part></tp:taxon-name></italic> hyperparasitic on <tp:taxon-name><tp:taxon-name-part taxon-name-part-type="order">Meliolales</tp:taxon-name-part></tp:taxon-name> (<tp:taxon-name><tp:taxon-name-part taxon-name-part-type="phylum">Ascomycota</tp:taxon-name-part></tp:taxon-name>) in the tropics</article-title><source>MycoKeys</source><day>11</day><month>04</month><year>2024</year><volume>103</volume><fpage>167</fpage><lpage>213</lpage><pub-id pub-id-type="doi">10.3897/mycokeys.103.115799</pub-id></mixed-citation></tp:treatment-meta><tp:nomenclature><label>﻿</label><tp:taxon-name>
                <object-id xmlns:xlink="http://www.w3.org/1999/xlink" content-type="arpha" xlink:type="simple">12467E40-51F4-5DDC-98ED-6038B3B1B2D3</object-id>
                <tp:taxon-name-part taxon-name-part-type="genus" reg="Spiropes">Spiropes</tp:taxon-name-part>
                <tp:taxon-name-part taxon-name-part-type="species" reg="intricatus">intricatus</tp:taxon-name-part>
              </tp:taxon-name><tp:taxon-authority>(Sacc.) M.B. Ellis, Mycol. Pap. 114: 9, 1968</tp:taxon-authority><xref ref-type="fig" rid="F14">Fig. 14</xref><tp:nomenclature-citation-list><tp:nomenclature-citation><tp:taxon-name>
                    <tp:taxon-name-part taxon-name-part-type="genus" reg="Brachysporium"/>
                    <tp:taxon-name-part taxon-name-part-type="species" reg="intricatum"/>
                  </tp:taxon-name><comment>≡ <tp:taxon-name><tp:taxon-name-part taxon-name-part-type="genus" reg="Brachysporium">Brachysporium</tp:taxon-name-part><tp:taxon-name-part taxon-name-part-type="species" reg="intricatum">intricatum</tp:taxon-name-part></tp:taxon-name> Sacc., Atti Accad. scient. Veneto-trent.-istriana, Ser. 3, 10: 88, 1919. </comment></tp:nomenclature-citation><tp:nomenclature-citation><tp:taxon-name>
                    <tp:taxon-name-part taxon-name-part-type="genus" reg="Spiropes"/>
                    <tp:taxon-name-part taxon-name-part-type="species" reg="pirozynskii"/>
                  </tp:taxon-name><comment>= <tp:taxon-name><tp:taxon-name-part taxon-name-part-type="genus" reg="Spiropes">Spiropes</tp:taxon-name-part><tp:taxon-name-part taxon-name-part-type="species" reg="pirozynskii">pirozynskii</tp:taxon-name-part></tp:taxon-name> M.B. Ellis, Mycol. Pap. 114: 19, 1968. New synonym proposed in this study. </comment></tp:nomenclature-citation></tp:nomenclature-citation-list></tp:nomenclature><tp:treatment-sec sec-type="description" id="SECID0EP3CI"><title>Description.</title><p><bold><italic>Colonies</italic></bold> effuse, straw-coloured, olive or olivaceous-brown, velvety or hairy. <bold><italic>Hyphae</italic></bold> superficial, branched, anastomosing, septate, 1–2 µm wide, pale olivaceous brown, smooth. <bold><italic>Conidiophores</italic></bold> arising singly or in groups, terminally or laterally from the hyphae, erect or ascending, straight or flexuous, septate, up to 900 µm long, 2–5 µm thick along most of their length, swollen to 4–9 µm towards the apex and in intercalary parts that produce conidia, pale olivaceous-brown to brown, reticulate as seen by <abbrev xmlns:xlink="http://www.w3.org/1999/xlink" xlink:title="scanning electron microscopy" id="ABBRID0EA4CI" xlink:type="simple">SEM</abbrev>, with scattered cylindrical scars. <bold><italic>Conidia</italic></bold> solitary, straight or slightly curved, oblong-ellipsoid or obovate to clavate, truncate at the base, mostly 3–septate, (13–)16–23(–25) × (4.5–)6–8 µm, 1.5–3 µm wide at the base, the cells at each end of a conidium pale brown, intermediate cells brown, ornamented. As seen by <abbrev xmlns:xlink="http://www.w3.org/1999/xlink" xlink:title="scanning electron microscopy" id="ABBRID0EH4CI" xlink:type="simple">SEM</abbrev>, the ornamentation of the spores is distinctly reticulated, with thin to thick networks that can form ridges.</p></tp:treatment-sec><tp:treatment-sec sec-type="material" id="SECID0EL4CI"><title>Specimens examined.</title><p>On <italic><tp:taxon-name><tp:taxon-name-part taxon-name-part-type="genus" reg="Irenopsis">Irenopsis</tp:taxon-name-part></tp:taxon-name></italic> sp. on <italic><tp:taxon-name><tp:taxon-name-part taxon-name-part-type="genus" reg="Lindackeria">Lindackeria</tp:taxon-name-part><tp:taxon-name-part taxon-name-part-type="species" reg="bukobensis">bukobensis</tp:taxon-name-part></tp:taxon-name></italic> (<tp:taxon-name><tp:taxon-name-part taxon-name-part-type="family">Achariaceae</tp:taxon-name-part></tp:taxon-name>), Tanzania, Kigoma, 1964, K.A. Pirozynski M418 b&amp;c (IMI 106645b-c, type of <italic><tp:taxon-name><tp:taxon-name-part taxon-name-part-type="genus" reg="Spiropes">Spiropes</tp:taxon-name-part><tp:taxon-name-part taxon-name-part-type="species" reg="pirozynskii">pirozynskii</tp:taxon-name-part></tp:taxon-name></italic>); on leaves of <italic><tp:taxon-name><tp:taxon-name-part taxon-name-part-type="genus" reg="Camellia">Camellia</tp:taxon-name-part><tp:taxon-name-part taxon-name-part-type="species" reg="drupifera">drupifera</tp:taxon-name-part></tp:taxon-name></italic> (<tp:taxon-name><tp:taxon-name-part taxon-name-part-type="family">Theaceae</tp:taxon-name-part></tp:taxon-name>), Nepal, Kathmandu, Godawari, 1986, U. Budathoki KU294 (IMI323287).</p></tp:treatment-sec><tp:treatment-sec sec-type="Illustrations" id="SECID0ED6CI"><title>Illustrations.</title><p>This species was illustrated by <xref ref-type="bibr" rid="B21">Ellis (1968)</xref>.</p></tp:treatment-sec><tp:treatment-sec sec-type="distribution" id="SECID0EN6CI"><title>Known hosts and distribution.</title><p>On colonies of <tp:taxon-name><tp:taxon-name-part taxon-name-part-type="order">Meliolales</tp:taxon-name-part></tp:taxon-name> on living leaves of various plants in Ghana, Philippines and Tanzania (<xref ref-type="bibr" rid="B21">Ellis 1968</xref>).</p></tp:treatment-sec><tp:treatment-sec sec-type="notes" id="SECID0E36CI"><title>Notes.</title><p><italic><tp:taxon-name><tp:taxon-name-part taxon-name-part-type="genus" reg="Spiropes">Spiropes</tp:taxon-name-part><tp:taxon-name-part taxon-name-part-type="species" reg="intricatus">intricatus</tp:taxon-name-part></tp:taxon-name></italic> and <italic><tp:taxon-name><tp:taxon-name-part taxon-name-part-type="genus" reg="Spiropes">S.</tp:taxon-name-part><tp:taxon-name-part taxon-name-part-type="species" reg="deightonii">deightonii</tp:taxon-name-part></tp:taxon-name></italic> are the only known species of the genus that present conidiophores that swell in the areas where conidia are formed (Figs <xref ref-type="fig" rid="F9">9</xref>, <xref ref-type="fig" rid="F14">14</xref>; <xref ref-type="bibr" rid="B21">Ellis (1968)</xref>). <italic><tp:taxon-name><tp:taxon-name-part taxon-name-part-type="genus" reg="Spiropes">Spiropes</tp:taxon-name-part><tp:taxon-name-part taxon-name-part-type="species" reg="deightonii">deightonii</tp:taxon-name-part></tp:taxon-name></italic> differs from <italic><tp:taxon-name><tp:taxon-name-part taxon-name-part-type="genus" reg="Spiropes">S.</tp:taxon-name-part><tp:taxon-name-part taxon-name-part-type="species" reg="intricatus">intricatus</tp:taxon-name-part></tp:taxon-name></italic> by the presence of smaller conidia (12–14 µm long) that are more obovate or clavate rather than oblong-ellipsoid. The type specimen of <italic><tp:taxon-name><tp:taxon-name-part taxon-name-part-type="genus" reg="Spiropes">S.</tp:taxon-name-part><tp:taxon-name-part taxon-name-part-type="species" reg="pirozynskii">pirozynskii</tp:taxon-name-part></tp:taxon-name></italic> (IMI 106645b-c) is morphologically similar to <italic><tp:taxon-name><tp:taxon-name-part taxon-name-part-type="genus" reg="Spiropes">S.</tp:taxon-name-part><tp:taxon-name-part taxon-name-part-type="species" reg="intricatus">intricatus</tp:taxon-name-part></tp:taxon-name></italic>. Both species present oblong-ellipsoid conidia with a similar size range (Fig. <xref ref-type="fig" rid="F15">15</xref>). Therefore, we propose <italic><tp:taxon-name><tp:taxon-name-part taxon-name-part-type="genus" reg="Spiropes">S.</tp:taxon-name-part><tp:taxon-name-part taxon-name-part-type="species" reg="pirozynskii">pirozynskii</tp:taxon-name-part></tp:taxon-name></italic> as a synonym of <italic><tp:taxon-name><tp:taxon-name-part taxon-name-part-type="genus" reg="Spiropes">S.</tp:taxon-name-part><tp:taxon-name-part taxon-name-part-type="species" reg="intricatus">intricatus</tp:taxon-name-part></tp:taxon-name></italic>.</p><fig id="F14" position="float" orientation="portrait"><object-id xmlns:xlink="http://www.w3.org/1999/xlink" content-type="doi" xlink:type="simple">10.3897/mycokeys.103.115799.figure14</object-id><object-id xmlns:xlink="http://www.w3.org/1999/xlink" content-type="arpha" xlink:type="simple">3EF6FA37-85E2-54D1-8E3C-5878E5A46BBE</object-id><label>Figure 14.</label><caption><p><italic><tp:taxon-name><tp:taxon-name-part taxon-name-part-type="genus" reg="Spiropes">Spiropes</tp:taxon-name-part><tp:taxon-name-part taxon-name-part-type="species" reg="intricatus">intricatus</tp:taxon-name-part></tp:taxon-name></italic> (IMI 106645b-c) <bold>a</bold> conidiophores, growing on a hypha of <italic><tp:taxon-name><tp:taxon-name-part taxon-name-part-type="genus" reg="Irenopsis">Irenopsis</tp:taxon-name-part></tp:taxon-name></italic> sp., shown in optical section <bold>b</bold> conidia shown in optical section (the thickness of the wall is indicated only in the drawings on the upper row) and as seen by <abbrev xmlns:xlink="http://www.w3.org/1999/xlink" xlink:title="scanning electron microscopy" id="ABBRID0EIEDI" xlink:type="simple">SEM</abbrev> (second row right) <bold>c, d</bold> as seen by <abbrev xmlns:xlink="http://www.w3.org/1999/xlink" xlink:title="scanning electron microscopy" id="ABBRID0EOEDI" xlink:type="simple">SEM</abbrev><bold>c</bold> conidiophore with scars <bold>d</bold> conidium. Scale bars: 5 μm (<bold>a</bold>); 3 μm (<bold>b</bold>); 7 μm (<bold>c</bold>); 8 μm (<bold>c</bold>).</p></caption><graphic xmlns:xlink="http://www.w3.org/1999/xlink" xlink:href="mycokeys-103-167-g014.jpg" position="float" orientation="portrait" xlink:type="simple" id="oo_1024015.jpg"><uri content-type="original_file" xlink:type="simple">https://binary.pensoft.net/fig/1024015</uri></graphic></fig><fig id="F15" position="float" orientation="portrait"><object-id xmlns:xlink="http://www.w3.org/1999/xlink" content-type="doi" xlink:type="simple">10.3897/mycokeys.103.115799.figure15</object-id><object-id xmlns:xlink="http://www.w3.org/1999/xlink" content-type="arpha" xlink:type="simple">407FE453-5273-5E25-8390-3497DAEF1143</object-id><label>Figure 15.</label><caption><p>Scatter plot of spore size (width and length) of species of <italic><tp:taxon-name><tp:taxon-name-part taxon-name-part-type="genus" reg="Spiropes">Spiropes</tp:taxon-name-part></tp:taxon-name></italic>.</p></caption><graphic xmlns:xlink="http://www.w3.org/1999/xlink" xlink:href="mycokeys-103-167-g015.jpg" position="float" orientation="portrait" xlink:type="simple" id="oo_1024016.jpg"><uri content-type="original_file" xlink:type="simple">https://binary.pensoft.net/fig/1024016</uri></graphic></fig></tp:treatment-sec><tp:treatment-sec><!--Section generated to contain objects referenced in tp:taxon-treatment.--><fig id="F9" position="float" orientation="portrait"><object-id xmlns:xlink="http://www.w3.org/1999/xlink" content-type="doi" xlink:type="simple">10.3897/mycokeys.103.115799.figure9</object-id><object-id xmlns:xlink="http://www.w3.org/1999/xlink" content-type="arpha" xlink:type="simple">5336F8D2-B588-51DE-8E04-EE09A2C82674</object-id><label>Figure 9.</label><caption><p><italic><tp:taxon-name><tp:taxon-name-part taxon-name-part-type="genus" reg="Spiropes">Spiropes</tp:taxon-name-part><tp:taxon-name-part taxon-name-part-type="species" reg="deightonii">deightonii</tp:taxon-name-part></tp:taxon-name></italic> (IMI48956a) <bold>a</bold> conidiophores <bold>b</bold> conidia, as seen by <abbrev xmlns:xlink="http://www.w3.org/1999/xlink" xlink:title="light microscopy" id="ABBRID0EYABI" xlink:type="simple">LM</abbrev> (two upper spores; the thickness of the wall is indicated only in the drawing on the left-hand side) and by <abbrev xmlns:xlink="http://www.w3.org/1999/xlink" xlink:title="scanning electron microscopy" id="ABBRID0E3ABI" xlink:type="simple">SEM</abbrev> (bottom spore) <bold>c, d</bold> as seen by <abbrev xmlns:xlink="http://www.w3.org/1999/xlink" xlink:title="scanning electron microscopy" id="ABBRID0ECBBI" xlink:type="simple">SEM</abbrev><bold>c</bold> conidiophore <bold>d</bold> conidia. Scale bars: 5 μm (<bold>a, b</bold>); 8 μm (<bold>c</bold>); 5 μm (<bold>d</bold>).</p></caption><graphic xmlns:xlink="http://www.w3.org/1999/xlink" xlink:href="mycokeys-103-167-g009.jpg" position="float" orientation="portrait" xlink:type="simple" id="oo_1024009.jpg"><uri content-type="original_file" xlink:type="simple">https://binary.pensoft.net/fig/1024009</uri></graphic></fig></tp:treatment-sec><ref-list><ref id="B21"><mixed-citation xmlns:xlink="http://www.w3.org/1999/xlink" xlink:type="simple"><person-group><name name-style="western"><surname>Ellis</surname><given-names>MB</given-names></name></person-group> (<year>1968</year>) <article-title>Dematiaceous <tp:taxon-name><tp:taxon-name-part taxon-name-part-type="above-genus">Hyphomycetes</tp:taxon-name-part></tp:taxon-name>. IX. <italic><tp:taxon-name><tp:taxon-name-part taxon-name-part-type="genus">Spiropes</tp:taxon-name-part></tp:taxon-name></italic> and <italic><tp:taxon-name><tp:taxon-name-part taxon-name-part-type="genus">Pleurophragmium</tp:taxon-name-part></tp:taxon-name></italic>.</article-title><source>Mycological Papers</source><volume>114</volume>: <fpage>1</fpage>–<lpage>44</lpage>.</mixed-citation></ref></ref-list></tp:taxon-treatment>
