# Supplementary material for: ﻿Systematic revision of species of Atractilina and Spiropes hyperparasitic on Meliolales (Ascomycota) in the tropics
Source: MycoKeys. 2024 Apr 11;103:167–213. doi: 10.3897/mycokeys.103.115799 (PMC11031638; doi:10.3897/mycokeys.103.115799)
Supplement: XML Treatment for Spiropes leonensis [file mycokeys.103.115799-treatment18.xml]

<!DOCTYPE tp:taxon-treatment
  PUBLIC "-//TaxonX//DTD Taxonomic Treatment Publishing DTD v0 20100105//EN" "tax-treatment-NSO.dtd">
<tp:taxon-treatment xmlns:tp="http://www.plazi.org/taxpub"><tp:treatment-meta><kwd-group><label>Taxon classification</label><kwd>
                  <named-content content-type="kingdom">Fungi</named-content>
                </kwd><kwd>
                  <named-content content-type="order">Meliolales</named-content>
                </kwd><kwd>
                  <named-content content-type="phylum">Ascomycota</named-content>
                </kwd></kwd-group><mixed-citation publication-type="journal"><person-group><name><surname>Bermúdez-Cova</surname><given-names>Miguel A.</given-names></name><name><surname>Hofmann</surname><given-names>Tina A.</given-names></name><name><surname>Yorou</surname><given-names>Nourou S.</given-names></name><name><surname>Piepenbring</surname><given-names>Meike</given-names></name></person-group><article-title>﻿Systematic revision of species of <italic><tp:taxon-name><tp:taxon-name-part taxon-name-part-type="genus" reg="Atractilina">Atractilina</tp:taxon-name-part></tp:taxon-name></italic> and <italic><tp:taxon-name><tp:taxon-name-part taxon-name-part-type="genus" reg="Spiropes">Spiropes</tp:taxon-name-part></tp:taxon-name></italic> hyperparasitic on <tp:taxon-name><tp:taxon-name-part taxon-name-part-type="order">Meliolales</tp:taxon-name-part></tp:taxon-name> (<tp:taxon-name><tp:taxon-name-part taxon-name-part-type="phylum">Ascomycota</tp:taxon-name-part></tp:taxon-name>) in the tropics</article-title><source>MycoKeys</source><day>11</day><month>04</month><year>2024</year><volume>103</volume><fpage>167</fpage><lpage>213</lpage><pub-id pub-id-type="doi">10.3897/mycokeys.103.115799</pub-id></mixed-citation></tp:treatment-meta><tp:nomenclature><label>﻿</label><tp:taxon-name>
                <object-id xmlns:xlink="http://www.w3.org/1999/xlink" content-type="arpha" xlink:type="simple">05040BF2-C3F4-5660-9D8E-1C572AE7B535</object-id>
                <tp:taxon-name-part taxon-name-part-type="genus" reg="Spiropes">Spiropes</tp:taxon-name-part>
                <tp:taxon-name-part taxon-name-part-type="species" reg="leonensis">leonensis</tp:taxon-name-part>
              </tp:taxon-name><tp:taxon-authority>M.B. Ellis, Mycol. Pap. 114: 15, 1968</tp:taxon-authority><xref ref-type="fig" rid="F17">Fig. 17</xref></tp:nomenclature><tp:treatment-sec sec-type="description" id="SECID0EORDI"><title>Description.</title><p><bold><italic>Colonies</italic></bold> effuse, grey to dark blackish-brown, hairy. <bold><italic>Hyphae</italic></bold> superficial, branched, septate, 2–6 µm wide, pale brown, smooth. <bold><italic>Conidiophores</italic></bold> arising singly, as terminal and lateral branches on the hyphae, erect, straight or flexuous, septate, up to 700 µm long, 8–12 µm thick, sometimes swollen to 16–17 µm at the base, dark brown to dark blackish-brown, paler towards the apex, smooth, with scattered conidial scars. <bold><italic>Conidia</italic></bold> solitary, obclavate, rostrate, 3(–4)–septate, (38–)40–54(–63) × (8–)10–11(–13) µm, 4–6 µm wide at the truncate base, pale brown to brown, verruculose. As seen by <abbrev xmlns:xlink="http://www.w3.org/1999/xlink" xlink:title="scanning electron microscopy" id="ABBRID0ECSDI" xlink:type="simple">SEM</abbrev>, the ornamentation of the spores is distinctly reticulated, with thin networks and no ridges. It was not possible to see the scars by <abbrev xmlns:xlink="http://www.w3.org/1999/xlink" xlink:title="scanning electron microscopy" id="ABBRID0EGSDI" xlink:type="simple">SEM</abbrev>.</p></tp:treatment-sec><tp:treatment-sec sec-type="Specimen examined" id="SECID0EKSDI"><title>Specimen examined.</title><p>On <italic><tp:taxon-name><tp:taxon-name-part taxon-name-part-type="genus" reg="Meliola">Meliola</tp:taxon-name-part><tp:taxon-name-part taxon-name-part-type="species" reg="garciniae">garciniae</tp:taxon-name-part></tp:taxon-name></italic> on leaves of <italic><tp:taxon-name><tp:taxon-name-part taxon-name-part-type="genus" reg="Pentadesma">Pentadesma</tp:taxon-name-part><tp:taxon-name-part taxon-name-part-type="species" reg="butyracea">butyracea</tp:taxon-name-part></tp:taxon-name></italic> (<tp:taxon-name><tp:taxon-name-part taxon-name-part-type="family">Clusiaceae</tp:taxon-name-part></tp:taxon-name>), Sierra Leone, Rokupr, 1951, F.C. Deighton M3920 (IMI 46589b, holotype); on <italic><tp:taxon-name><tp:taxon-name-part taxon-name-part-type="genus" reg="Meliola">Meliola</tp:taxon-name-part><tp:taxon-name-part taxon-name-part-type="species" reg="garciniae">garciniae</tp:taxon-name-part></tp:taxon-name></italic> on <italic><tp:taxon-name><tp:taxon-name-part taxon-name-part-type="genus" reg="Pentadesma">Pentadesma</tp:taxon-name-part><tp:taxon-name-part taxon-name-part-type="species" reg="butyracea">butyracea</tp:taxon-name-part></tp:taxon-name></italic>, Sierra Leone, near Rokupr, 1939, F.C. Deighton (IMI 9992a, type of <italic><tp:taxon-name><tp:taxon-name-part taxon-name-part-type="genus" reg="Spiropes">Spiropes</tp:taxon-name-part><tp:taxon-name-part taxon-name-part-type="species" reg="leonensis">leonensis</tp:taxon-name-part></tp:taxon-name></italic>).</p></tp:treatment-sec><tp:treatment-sec sec-type="Illustrations" id="SECID0EMUDI"><title>Illustrations.</title><p>This species was illustrated by <xref ref-type="bibr" rid="B21">Ellis (1968)</xref>.</p></tp:treatment-sec><tp:treatment-sec sec-type="distribution" id="SECID0EWUDI"><title>Known hosts and distribution.</title><p>On colonies of <italic><tp:taxon-name><tp:taxon-name-part taxon-name-part-type="genus" reg="Meliola">Meliola</tp:taxon-name-part><tp:taxon-name-part taxon-name-part-type="species" reg="garciniae">garciniae</tp:taxon-name-part></tp:taxon-name></italic> on living leaves of <italic><tp:taxon-name><tp:taxon-name-part taxon-name-part-type="genus" reg="Pentadesma">Pentadesma</tp:taxon-name-part><tp:taxon-name-part taxon-name-part-type="species" reg="butyracea">butyracea</tp:taxon-name-part></tp:taxon-name></italic> (<tp:taxon-name><tp:taxon-name-part taxon-name-part-type="family">Clusiaceae</tp:taxon-name-part></tp:taxon-name>) in Sierra Leone (<xref ref-type="bibr" rid="B21">Ellis 1968</xref>).</p><fig id="F17" position="float" orientation="portrait"><object-id xmlns:xlink="http://www.w3.org/1999/xlink" content-type="doi" xlink:type="simple">10.3897/mycokeys.103.115799.figure17</object-id><object-id xmlns:xlink="http://www.w3.org/1999/xlink" content-type="arpha" xlink:type="simple">48774C64-66BA-5EA9-8094-60EA5EBEABED</object-id><label>Figure 17.</label><caption><p><italic><tp:taxon-name><tp:taxon-name-part taxon-name-part-type="genus" reg="Spiropes">Spiropes</tp:taxon-name-part><tp:taxon-name-part taxon-name-part-type="species" reg="leonensis">leonensis</tp:taxon-name-part></tp:taxon-name></italic> (IMI 46589b) <bold>a</bold> conidiophore with scars and a young conidium, shown in optical section <bold>b</bold> part of a conidiophore growing on a hypha of <italic><tp:taxon-name><tp:taxon-name-part taxon-name-part-type="genus" reg="Meliola">Meliola</tp:taxon-name-part></tp:taxon-name></italic> sp., shown in optical section <bold>c</bold> conidia shown in optical section (first two drawings, from left to right) and as seen by <abbrev xmlns:xlink="http://www.w3.org/1999/xlink" xlink:title="scanning electron microscopy" id="ABBRID0E2WDI" xlink:type="simple">SEM</abbrev><bold>d</bold> conidium as seen by <abbrev xmlns:xlink="http://www.w3.org/1999/xlink" xlink:title="scanning electron microscopy" id="ABBRID0EBXDI" xlink:type="simple">SEM</abbrev>. Scale bars: 8.5 μm (<bold>a–c</bold>); 7 μm (<bold>d</bold>).</p></caption><graphic xmlns:xlink="http://www.w3.org/1999/xlink" xlink:href="mycokeys-103-167-g017.jpg" position="float" orientation="portrait" xlink:type="simple" id="oo_1024018.jpg"><uri content-type="original_file" xlink:type="simple">https://binary.pensoft.net/fig/1024018</uri></graphic></fig></tp:treatment-sec><tp:treatment-sec sec-type="notes" id="SECID0EOXDI"><title>Notes.</title><p><italic><tp:taxon-name><tp:taxon-name-part taxon-name-part-type="genus" reg="Spiropes">Spiropes</tp:taxon-name-part><tp:taxon-name-part taxon-name-part-type="species" reg="leonensis">leonensis</tp:taxon-name-part></tp:taxon-name></italic> is similar to <italic><tp:taxon-name><tp:taxon-name-part taxon-name-part-type="genus" reg="Spiropes">S.</tp:taxon-name-part><tp:taxon-name-part taxon-name-part-type="species" reg="helleri">helleri</tp:taxon-name-part></tp:taxon-name></italic> by the presence of rostrate, obclavate, 3–septate conidia (<xref ref-type="bibr" rid="B21">Ellis 1968</xref>). However, conidia in <italic><tp:taxon-name><tp:taxon-name-part taxon-name-part-type="genus" reg="Spiropes">S.</tp:taxon-name-part><tp:taxon-name-part taxon-name-part-type="species" reg="helleri">helleri</tp:taxon-name-part></tp:taxon-name></italic> are smaller (36–43 µm).</p></tp:treatment-sec><ref-list><ref id="B21"><mixed-citation xmlns:xlink="http://www.w3.org/1999/xlink" xlink:type="simple"><person-group><name name-style="western"><surname>Ellis</surname><given-names>MB</given-names></name></person-group> (<year>1968</year>) <article-title>Dematiaceous <tp:taxon-name><tp:taxon-name-part taxon-name-part-type="above-genus">Hyphomycetes</tp:taxon-name-part></tp:taxon-name>. IX. <italic><tp:taxon-name><tp:taxon-name-part taxon-name-part-type="genus">Spiropes</tp:taxon-name-part></tp:taxon-name></italic> and <italic><tp:taxon-name><tp:taxon-name-part taxon-name-part-type="genus">Pleurophragmium</tp:taxon-name-part></tp:taxon-name></italic>.</article-title><source>Mycological Papers</source><volume>114</volume>: <fpage>1</fpage>–<lpage>44</lpage>.</mixed-citation></ref></ref-list></tp:taxon-treatment>
