# Supplementary material for: ﻿Systematic revision of species of Atractilina and Spiropes hyperparasitic on Meliolales (Ascomycota) in the tropics
Source: MycoKeys. 2024 Apr 11;103:167–213. doi: 10.3897/mycokeys.103.115799 (PMC11031638; doi:10.3897/mycokeys.103.115799)
Supplement: XML Treatment for Spiropes melanoplaca [file mycokeys.103.115799-treatment19.xml]

<!DOCTYPE tp:taxon-treatment
  PUBLIC "-//TaxonX//DTD Taxonomic Treatment Publishing DTD v0 20100105//EN" "tax-treatment-NSO.dtd">
<tp:taxon-treatment xmlns:tp="http://www.plazi.org/taxpub"><tp:treatment-meta><kwd-group><label>Taxon classification</label><kwd>
                  <named-content content-type="kingdom">Fungi</named-content>
                </kwd><kwd>
                  <named-content content-type="order">Meliolales</named-content>
                </kwd><kwd>
                  <named-content content-type="phylum">Ascomycota</named-content>
                </kwd></kwd-group><mixed-citation publication-type="journal"><person-group><name><surname>Bermúdez-Cova</surname><given-names>Miguel A.</given-names></name><name><surname>Hofmann</surname><given-names>Tina A.</given-names></name><name><surname>Yorou</surname><given-names>Nourou S.</given-names></name><name><surname>Piepenbring</surname><given-names>Meike</given-names></name></person-group><article-title>﻿Systematic revision of species of <italic><tp:taxon-name><tp:taxon-name-part taxon-name-part-type="genus" reg="Atractilina">Atractilina</tp:taxon-name-part></tp:taxon-name></italic> and <italic><tp:taxon-name><tp:taxon-name-part taxon-name-part-type="genus" reg="Spiropes">Spiropes</tp:taxon-name-part></tp:taxon-name></italic> hyperparasitic on <tp:taxon-name><tp:taxon-name-part taxon-name-part-type="order">Meliolales</tp:taxon-name-part></tp:taxon-name> (<tp:taxon-name><tp:taxon-name-part taxon-name-part-type="phylum">Ascomycota</tp:taxon-name-part></tp:taxon-name>) in the tropics</article-title><source>MycoKeys</source><day>11</day><month>04</month><year>2024</year><volume>103</volume><fpage>167</fpage><lpage>213</lpage><pub-id pub-id-type="doi">10.3897/mycokeys.103.115799</pub-id></mixed-citation></tp:treatment-meta><tp:nomenclature><label>﻿</label><tp:taxon-name>
                <object-id xmlns:xlink="http://www.w3.org/1999/xlink" content-type="arpha" xlink:type="simple">1F2A0DF2-79B7-5610-BB40-F8071D0D91A2</object-id>
                <tp:taxon-name-part taxon-name-part-type="genus" reg="Spiropes">Spiropes</tp:taxon-name-part>
                <tp:taxon-name-part taxon-name-part-type="species" reg="melanoplaca">melanoplaca</tp:taxon-name-part>
              </tp:taxon-name><tp:taxon-authority>(Berk. &amp; M.A. Curtis) M.B. Ellis, Mycol. Pap. 114: 28, 1968</tp:taxon-authority><xref ref-type="fig" rid="F18">Fig. 18</xref><tp:nomenclature-citation-list><tp:nomenclature-citation><tp:taxon-name>
                    <tp:taxon-name-part taxon-name-part-type="genus" reg="Arthrobotryum"/>
                    <tp:taxon-name-part taxon-name-part-type="species" reg="melanoplaca"/>
                  </tp:taxon-name><comment>= <tp:taxon-name><tp:taxon-name-part taxon-name-part-type="genus" reg="Arthrobotryum">Arthrobotryum</tp:taxon-name-part><tp:taxon-name-part taxon-name-part-type="species" reg="melanoplaca">melanoplaca</tp:taxon-name-part></tp:taxon-name> Berk. &amp; M.A. Curtis, J. Linn. Soc. Bot. 10(46): 360, 1868. </comment></tp:nomenclature-citation><tp:nomenclature-citation><tp:taxon-name>
                    <tp:taxon-name-part taxon-name-part-type="genus" reg="Podosporium"/>
                    <tp:taxon-name-part taxon-name-part-type="species" reg="melanoplaca"/>
                  </tp:taxon-name><comment>≡ <tp:taxon-name><tp:taxon-name-part taxon-name-part-type="genus" reg="Podosporium">Podosporium</tp:taxon-name-part><tp:taxon-name-part taxon-name-part-type="species" reg="melanoplaca">melanoplaca</tp:taxon-name-part></tp:taxon-name> (Berk. &amp; M.A. Curtis) Cif., Sydowia 9(1–6): 310, 1955. </comment></tp:nomenclature-citation><tp:nomenclature-citation><tp:taxon-name>
                    <tp:taxon-name-part taxon-name-part-type="genus" reg="Podosporium"/>
                    <tp:taxon-name-part taxon-name-part-type="species" reg="dialii"/>
                  </tp:taxon-name><comment>= <tp:taxon-name><tp:taxon-name-part taxon-name-part-type="genus" reg="Podosporium">Podosporium</tp:taxon-name-part><tp:taxon-name-part taxon-name-part-type="species" reg="dialii">dialii</tp:taxon-name-part></tp:taxon-name> Bat. [as ‘<italic>dialiumii</italic>’], Atas Inst. Micol. 1: 266, 1960. New synonym proposed in this study. </comment></tp:nomenclature-citation><tp:nomenclature-citation><tp:taxon-name>
                    <tp:taxon-name-part taxon-name-part-type="genus" reg="Spiropes"/>
                    <tp:taxon-name-part taxon-name-part-type="species" reg="dialii"/>
                  </tp:taxon-name><comment>≡ <tp:taxon-name><tp:taxon-name-part taxon-name-part-type="genus" reg="Spiropes">Spiropes</tp:taxon-name-part><tp:taxon-name-part taxon-name-part-type="species" reg="dialii">dialii</tp:taxon-name-part></tp:taxon-name> (Bat.) M.B. Ellis, Mycol. Pap. 114: 27, 1968. New synonym proposed in this study. </comment></tp:nomenclature-citation><tp:nomenclature-citation><tp:taxon-name>
                    <tp:taxon-name-part taxon-name-part-type="genus" reg="Arthrobotryum"/>
                    <tp:taxon-name-part taxon-name-part-type="species" reg="scoparium"/>
                  </tp:taxon-name><comment>= <tp:taxon-name><tp:taxon-name-part taxon-name-part-type="genus" reg="Arthrobotryum">Arthrobotryum</tp:taxon-name-part><tp:taxon-name-part taxon-name-part-type="species" reg="scoparium">scoparium</tp:taxon-name-part></tp:taxon-name> Henn., Hedwigia 43(6): 397, 1904. New synonym proposed in this study. </comment></tp:nomenclature-citation></tp:nomenclature-citation-list></tp:nomenclature><tp:treatment-sec sec-type="description" id="SECID0EG3DI"><title>Description.</title><p><bold><italic>Colonies</italic></bold> effuse, dark brown to black, hairy, with tightly packed hyphae that form large, erect, dark synnemata clearly visible under the stereomicroscope. <bold><italic>Hyphae</italic></bold> superficial, branched, septate, 1.5–6 µm wide, pale olivaceous, smooth. <bold><italic>Conidiophores</italic></bold> tightly packed to form dark brown to blackish synnemata up to 1.5 mm high, spreading out at the apex, 20–80 µm thick, splaying out at the apex. Individual hyphae straight or flexuous, cylindrical, 2–6 µm thick along most of their length, 5–8 µm thick near the apex, with numerous small scars that may overlap like scales. As evident by <abbrev xmlns:xlink="http://www.w3.org/1999/xlink" xlink:title="scanning electron microscopy" id="ABBRID0EX3DI" xlink:type="simple">SEM</abbrev>, the scales are produced by the peeling of the outer wall layers where the scars are located. <bold><italic>Conidia</italic></bold> straight or curved, fusiform to obclavate, 3-septate, (30–)40–52(–68) × (7–)9–11(–14) µm, with the two middle cells usually golden brown or brown, warty and the cells at each end paler. As seen by <abbrev xmlns:xlink="http://www.w3.org/1999/xlink" xlink:title="scanning electron microscopy" id="ABBRID0E53DI" xlink:type="simple">SEM</abbrev>, the ornamentation of the spores is distinctly reticulated, with thin to thick networks and no ridges.</p></tp:treatment-sec><tp:treatment-sec sec-type="material" id="SECID0EC4DI"><title>Specimens examined.</title><p>On <italic><tp:taxon-name><tp:taxon-name-part taxon-name-part-type="genus" reg="Meliola">Meliola</tp:taxon-name-part><tp:taxon-name-part taxon-name-part-type="species" reg="mangiferae">mangiferae</tp:taxon-name-part></tp:taxon-name></italic> on living leaves of <italic><tp:taxon-name><tp:taxon-name-part taxon-name-part-type="genus" reg="Mangifera">Mangifera</tp:taxon-name-part><tp:taxon-name-part taxon-name-part-type="species" reg="indica">indica</tp:taxon-name-part></tp:taxon-name></italic> (<tp:taxon-name><tp:taxon-name-part taxon-name-part-type="family">Anacardiaceae</tp:taxon-name-part></tp:taxon-name>), Panama, Chiriquí Province, Los Algarrobos, <named-content xmlns:xlink="http://www.w3.org/1999/xlink" content-type="dwc:verbatimCoordinates" xlink:type="simple"><named-content content-type="geo-json" specific-use="{&#34;type&#34;:&#34;Point&#34;,&#34;coordinates&#34;:[-82.423611,8.518056]}" id="NCID0EG5DI" xlink:type="simple">8°31'05"N, 82°25'25"W</named-content></named-content>, 168 m a.s.l., 20 January 2020, M. A. Bermúdez-Cova, MB81; same fungal and plant host, Panama, Chiriquí Province, Universidad Autónoma de Chiriquí (UNACHI), <named-content xmlns:xlink="http://www.w3.org/1999/xlink" content-type="dwc:verbatimCoordinates" xlink:type="simple"><named-content content-type="geo-json" specific-use="{&#34;type&#34;:&#34;Point&#34;,&#34;coordinates&#34;:[-82.450556,8.432500]}" id="NCID0EO5DI" xlink:type="simple">8°25'57"N, 82°27'02"W</named-content></named-content>, 37 m a.s.l., 23 January 2020, M. A. Bermúdez-Cova, MB85 (UCH15487); same fungal and plant host, Panama, Chiriquí Province, Los Algarrobos, Majagua River Trail, <named-content xmlns:xlink="http://www.w3.org/1999/xlink" content-type="dwc:verbatimCoordinates" xlink:type="simple"><named-content content-type="geo-json" specific-use="{&#34;type&#34;:&#34;Point&#34;,&#34;coordinates&#34;:[-82.413056,8.482222]}" id="NCID0EW5DI" xlink:type="simple">8°28'56"N, 82°24'47"W</named-content></named-content>, 101 m a.s.l., 23 January 2020, M. A. Bermúdez-Cova, MB89 (UCH15488, M); same fungal and plant host, Panama, Chiriquí Province, Meseta de Chorcha, <named-content xmlns:xlink="http://www.w3.org/1999/xlink" content-type="dwc:verbatimCoordinates" xlink:type="simple"><named-content content-type="geo-json" specific-use="{&#34;type&#34;:&#34;Point&#34;,&#34;coordinates&#34;:[-82.223889,8.405278]}" id="NCID0E55DI" xlink:type="simple">8°24'19"N, 82°13'26"W</named-content></named-content>, 94 m a.s.l., 16 February 2020, M. A. Bermúdez-Cova, A. Sanjur, MB101 (<named-content xmlns:xlink="http://www.w3.org/1999/xlink" content-type="dwc:institutional_code" xlink:title="Herbarium at the Universidad Autónoma de Chiriquí" xlink:href="http://grbio.org/institution/universidad-aut%C3%B3noma-de-chiriqu%C3%AD" xlink:type="simple">UCH</named-content>); same fungal and plant host, Panama, Chiriquí Province, Boquerón District, Hidroeléctrica Chuspa, <named-content xmlns:xlink="http://www.w3.org/1999/xlink" content-type="dwc:verbatimCoordinates" xlink:type="simple"><named-content content-type="geo-json" specific-use="{&#34;type&#34;:&#34;Point&#34;,&#34;coordinates&#34;:[-82.606111,8.560278]}" id="NCID0EK6DI" xlink:type="simple">8°33'37"N, 82°36'22"W</named-content></named-content>, 331 m a.s.l., 6 March 2020, M. A. Bermúdez-Cova, A. Sanjur, S. Samaniego, MB119 (UCH15491); On <italic><tp:taxon-name><tp:taxon-name-part taxon-name-part-type="genus" reg="Meliola">Meliola</tp:taxon-name-part></tp:taxon-name></italic> sp. on living leaves of <italic><tp:taxon-name><tp:taxon-name-part taxon-name-part-type="genus" reg="Angylocalyx">Angylocalyx</tp:taxon-name-part><tp:taxon-name-part taxon-name-part-type="species" reg="oligophyllus">oligophyllus</tp:taxon-name-part></tp:taxon-name></italic> (<tp:taxon-name><tp:taxon-name-part taxon-name-part-type="family">Fabaceae</tp:taxon-name-part></tp:taxon-name>), Benin, Attogon, Niaouli, Niaouli Forest, <named-content xmlns:xlink="http://www.w3.org/1999/xlink" content-type="dwc:verbatimCoordinates" xlink:type="simple"><named-content content-type="geo-json" specific-use="{&#34;type&#34;:&#34;Point&#34;,&#34;coordinates&#34;:[2.130556,6.745000]}" id="NCID0EKAAK" xlink:type="simple">6°44'42"N, 2°7'50"E</named-content></named-content>, 69 m a.s.l., 28 February 2022, M.A. Bermúdez-Cova, A. Tabé, I. Agonglo, O.P. Agbani, M. Piepenbring, N.S. Yorou, MB173 (M); on <italic><tp:taxon-name><tp:taxon-name-part taxon-name-part-type="genus" reg="Meliola">Meliola</tp:taxon-name-part><tp:taxon-name-part taxon-name-part-type="species" reg="mangiferae">mangiferae</tp:taxon-name-part></tp:taxon-name></italic> on living leaves of <italic><tp:taxon-name><tp:taxon-name-part taxon-name-part-type="genus" reg="Mangifera">Mangifera</tp:taxon-name-part><tp:taxon-name-part taxon-name-part-type="species" reg="indica">indica</tp:taxon-name-part></tp:taxon-name></italic>, Benin, Attogon, Niaouli, Niaouli Forest, <named-content xmlns:xlink="http://www.w3.org/1999/xlink" content-type="dwc:verbatimCoordinates" xlink:type="simple"><named-content content-type="geo-json" specific-use="{&#34;type&#34;:&#34;Point&#34;,&#34;coordinates&#34;:[2.130278,6.745556]}" id="NCID0EIBAK" xlink:type="simple">6°44'44"N, 2°7'49"E</named-content></named-content>, 65 m a.s.l., 28 February 2022, M.A. Bermúdez-Cova, A. Tabé, I. Agonglo, O.P. Agbani, M. Piepenbring, N.S. Yorou, MB180 (M).</p></tp:treatment-sec><tp:treatment-sec sec-type="material" id="SECID0ENBAK"><title>Additional specimens examined.</title><p>On <italic><tp:taxon-name><tp:taxon-name-part taxon-name-part-type="genus" reg="Meliola">Meliola</tp:taxon-name-part><tp:taxon-name-part taxon-name-part-type="species" reg="mangiferae">mangiferae</tp:taxon-name-part></tp:taxon-name></italic> on <italic><tp:taxon-name><tp:taxon-name-part taxon-name-part-type="genus" reg="Mangifera">Mangifera</tp:taxon-name-part><tp:taxon-name-part taxon-name-part-type="species" reg="indica">indica</tp:taxon-name-part></tp:taxon-name></italic>, Brunei, 1974, W.T.H. Peregrine (IMI189570a); on <italic><tp:taxon-name><tp:taxon-name-part taxon-name-part-type="genus" reg="Meliola">Meliola</tp:taxon-name-part></tp:taxon-name></italic> sp. on <italic><tp:taxon-name><tp:taxon-name-part taxon-name-part-type="genus" reg="Psychotria">Psychotria</tp:taxon-name-part></tp:taxon-name></italic> sp. (<tp:taxon-name><tp:taxon-name-part taxon-name-part-type="family">Rubiaceae</tp:taxon-name-part></tp:taxon-name>), Cuba, 1879, C. Wright (IMI 105348 and IMI 105349, syntypes of <italic><tp:taxon-name><tp:taxon-name-part taxon-name-part-type="genus" reg="Arthrobotryum">Arthrobotryum</tp:taxon-name-part><tp:taxon-name-part taxon-name-part-type="species" reg="melanoplaca">melanoplaca</tp:taxon-name-part></tp:taxon-name></italic>).</p></tp:treatment-sec><tp:treatment-sec sec-type="Illustrations" id="SECID0EHDAK"><title>Illustrations.</title><p>This species was illustrated by <xref ref-type="bibr" rid="B21">Ellis (1968)</xref>.</p></tp:treatment-sec><tp:treatment-sec sec-type="distribution" id="SECID0ERDAK"><title>Known hosts and distribution.</title><p>On colonies of <tp:taxon-name><tp:taxon-name-part taxon-name-part-type="order">Meliolales</tp:taxon-name-part></tp:taxon-name>, especially <italic><tp:taxon-name><tp:taxon-name-part taxon-name-part-type="genus" reg="Meliola">Meliola</tp:taxon-name-part></tp:taxon-name></italic> spp., on living leaves of various plants in Brazil, Cuba, China, Dominican Republic, Ghana, Guadalcanal, India, Malaysia, Peru, Philippines, Sierra Leone, Tanzania, Trinidad and Uganda (<xref ref-type="bibr" rid="B21">Ellis 1968</xref>; <xref ref-type="bibr" rid="B77">Zhao et al. 1996</xref>; <xref ref-type="bibr" rid="B20">Dubey and Moonnambeth 2013</xref>). <italic><tp:taxon-name><tp:taxon-name-part taxon-name-part-type="genus" reg="Spiropes">Spiropes</tp:taxon-name-part><tp:taxon-name-part taxon-name-part-type="species" reg="melanoplaca">melanoplaca</tp:taxon-name-part></tp:taxon-name></italic> is reported here for the first time for Benin and Panama.</p><fig id="F18" position="float" orientation="portrait"><object-id xmlns:xlink="http://www.w3.org/1999/xlink" content-type="doi" xlink:type="simple">10.3897/mycokeys.103.115799.figure18</object-id><object-id xmlns:xlink="http://www.w3.org/1999/xlink" content-type="arpha" xlink:type="simple">877A3F38-CB23-54EF-934A-8588FFF2A738</object-id><label>Figure 18.</label><caption><p><italic><tp:taxon-name><tp:taxon-name-part taxon-name-part-type="genus" reg="Spiropes">Spiropes</tp:taxon-name-part><tp:taxon-name-part taxon-name-part-type="species" reg="melanoplaca">melanoplaca</tp:taxon-name-part></tp:taxon-name></italic> (MB81, MB119, IMI189570a) <bold>a, b</bold> synnemata growing on hyphae of <italic><tp:taxon-name><tp:taxon-name-part taxon-name-part-type="genus" reg="Meliola">Meliola</tp:taxon-name-part><tp:taxon-name-part taxon-name-part-type="species" reg="mangiferae">mangiferae</tp:taxon-name-part></tp:taxon-name></italic> on living leaves of <italic><tp:taxon-name><tp:taxon-name-part taxon-name-part-type="genus" reg="Mangifera">Mangifera</tp:taxon-name-part><tp:taxon-name-part taxon-name-part-type="species" reg="indica">indica</tp:taxon-name-part></tp:taxon-name></italic><bold>c</bold> conidiophores with scars and young conidia shown in optical section. The thickness of the wall is only shown in the first conidiophore, from left to right <bold>d</bold> conidia, shown in optical section (left-hand drawing) and as seen by <abbrev xmlns:xlink="http://www.w3.org/1999/xlink" xlink:title="scanning electron microscopy" id="ABBRID0EJGAK" xlink:type="simple">SEM</abbrev> (right-hand drawing) <bold>e, f</bold> as seen by <abbrev xmlns:xlink="http://www.w3.org/1999/xlink" xlink:title="scanning electron microscopy" id="ABBRID0EPGAK" xlink:type="simple">SEM</abbrev><bold>e</bold> parts of conidiophores with scars <bold>f</bold> conidium. Scale bars: 1.5 mm (<bold>a</bold>); b); 0.9 mm (<bold>c</bold>); 8 μm (<bold>d</bold>); 7 μm (<bold>e</bold>); 8 μm (<bold>f</bold>).</p></caption><graphic xmlns:xlink="http://www.w3.org/1999/xlink" xlink:href="mycokeys-103-167-g018.jpg" position="float" orientation="portrait" xlink:type="simple" id="oo_1024019.jpg"><uri content-type="original_file" xlink:type="simple">https://binary.pensoft.net/fig/1024019</uri></graphic></fig></tp:treatment-sec><tp:treatment-sec sec-type="notes" id="SECID0EGHAK"><title>Notes.</title><p>According to <xref ref-type="bibr" rid="B21">Ellis (1968)</xref>, the main difference between <italic><tp:taxon-name><tp:taxon-name-part taxon-name-part-type="genus" reg="Spiropes">Spiropes</tp:taxon-name-part><tp:taxon-name-part taxon-name-part-type="species" reg="melanoplaca">melanoplaca</tp:taxon-name-part></tp:taxon-name></italic> and <italic><tp:taxon-name><tp:taxon-name-part taxon-name-part-type="genus" reg="Spiropes">S.</tp:taxon-name-part><tp:taxon-name-part taxon-name-part-type="species" reg="dialii">dialii</tp:taxon-name-part></tp:taxon-name></italic> is the range of spore width, with <italic><tp:taxon-name><tp:taxon-name-part taxon-name-part-type="genus" reg="Spiropes">S.</tp:taxon-name-part><tp:taxon-name-part taxon-name-part-type="species" reg="melanoplaca">melanoplaca</tp:taxon-name-part></tp:taxon-name></italic> having wider spores (9–14 µm wide) than <italic><tp:taxon-name><tp:taxon-name-part taxon-name-part-type="genus" reg="Spiropes">S.</tp:taxon-name-part><tp:taxon-name-part taxon-name-part-type="species" reg="dialii">dialii</tp:taxon-name-part></tp:taxon-name></italic> (7–9 µm wide). However, after revision of several specimens and herbarium material from both species, we noticed that the aspect of the colonies, morphological features (both as seen in <abbrev xmlns:xlink="http://www.w3.org/1999/xlink" xlink:title="light microscopy" id="ABBRID0E3IAK" xlink:type="simple">LM</abbrev> and by <abbrev xmlns:xlink="http://www.w3.org/1999/xlink" xlink:title="scanning electron microscopy" id="ABBRID0EAJAK" xlink:type="simple">SEM</abbrev>) are similar between the species and both species present conidia with a similar size range (Fig. <xref ref-type="fig" rid="F15">15</xref>). Therefore, we propose <italic><tp:taxon-name><tp:taxon-name-part taxon-name-part-type="genus" reg="Spiropes">S.</tp:taxon-name-part><tp:taxon-name-part taxon-name-part-type="species" reg="dialii">dialii</tp:taxon-name-part></tp:taxon-name></italic> as a synonym of <italic><tp:taxon-name><tp:taxon-name-part taxon-name-part-type="genus" reg="Spiropes">S.</tp:taxon-name-part><tp:taxon-name-part taxon-name-part-type="species" reg="melanoplaca">melanoplaca</tp:taxon-name-part></tp:taxon-name></italic>.</p></tp:treatment-sec><tp:treatment-sec><!--Section generated to contain objects referenced in tp:taxon-treatment.--><fig id="F15" position="float" orientation="portrait"><object-id xmlns:xlink="http://www.w3.org/1999/xlink" content-type="doi" xlink:type="simple">10.3897/mycokeys.103.115799.figure15</object-id><object-id xmlns:xlink="http://www.w3.org/1999/xlink" content-type="arpha" xlink:type="simple">407FE453-5273-5E25-8390-3497DAEF1143</object-id><label>Figure 15.</label><caption><p>Scatter plot of spore size (width and length) of species of <italic><tp:taxon-name><tp:taxon-name-part taxon-name-part-type="genus" reg="Spiropes">Spiropes</tp:taxon-name-part></tp:taxon-name></italic>.</p></caption><graphic xmlns:xlink="http://www.w3.org/1999/xlink" xlink:href="mycokeys-103-167-g015.jpg" position="float" orientation="portrait" xlink:type="simple" id="oo_1024016.jpg"><uri content-type="original_file" xlink:type="simple">https://binary.pensoft.net/fig/1024016</uri></graphic></fig></tp:treatment-sec><ref-list><ref id="B21"><mixed-citation xmlns:xlink="http://www.w3.org/1999/xlink" xlink:type="simple"><person-group><name name-style="western"><surname>Ellis</surname><given-names>MB</given-names></name></person-group> (<year>1968</year>) <article-title>Dematiaceous <tp:taxon-name><tp:taxon-name-part taxon-name-part-type="above-genus">Hyphomycetes</tp:taxon-name-part></tp:taxon-name>. IX. <italic><tp:taxon-name><tp:taxon-name-part taxon-name-part-type="genus">Spiropes</tp:taxon-name-part></tp:taxon-name></italic> and <italic><tp:taxon-name><tp:taxon-name-part taxon-name-part-type="genus">Pleurophragmium</tp:taxon-name-part></tp:taxon-name></italic>.</article-title><source>Mycological Papers</source><volume>114</volume>: <fpage>1</fpage>–<lpage>44</lpage>.</mixed-citation></ref><ref id="B77"><mixed-citation xmlns:xlink="http://www.w3.org/1999/xlink" xlink:type="simple"><person-group><name name-style="western"><surname>Zhao</surname><given-names>G</given-names></name><name name-style="western"><surname>Wu</surname><given-names>Y</given-names></name><name name-style="western"><surname>Li</surname><given-names>N</given-names></name></person-group> (<year>1996</year>) <article-title>Six fungi species of hyperparasite on <tp:taxon-name><tp:taxon-name-part taxon-name-part-type="family">Meliolaceae</tp:taxon-name-part></tp:taxon-name>.</article-title><source>Journal of Beijing Forestry University</source><volume>18</volume>(<issue>1</issue>): <fpage>99</fpage>–<lpage>103</lpage>.</mixed-citation></ref><ref id="B20"><mixed-citation xmlns:xlink="http://www.w3.org/1999/xlink" xlink:type="simple"><person-group><name name-style="western"><surname>Dubey</surname><given-names>R</given-names></name><name name-style="western"><surname>Moonnambeth</surname><given-names>NA</given-names></name></person-group> (<year>2013</year>) <article-title>Hyperparasitism of <italic><tp:taxon-name><tp:taxon-name-part taxon-name-part-type="genus">Isthmospora</tp:taxon-name-part><tp:taxon-name-part taxon-name-part-type="species">spinosa</tp:taxon-name-part></tp:taxon-name></italic> Stevens and <italic><tp:taxon-name><tp:taxon-name-part taxon-name-part-type="genus">Spiropes</tp:taxon-name-part><tp:taxon-name-part taxon-name-part-type="species">melanoplaca</tp:taxon-name-part></tp:taxon-name></italic> (Berk. &amp; Curtis) Ellis on <italic><tp:taxon-name><tp:taxon-name-part taxon-name-part-type="genus">Meliola</tp:taxon-name-part><tp:taxon-name-part taxon-name-part-type="species">tylophorae</tp:taxon-name-part></tp:taxon-name></italic> – <italic>indicae</italic> Hosag. parasitizing <italic><tp:taxon-name><tp:taxon-name-part taxon-name-part-type="genus">Tylophora</tp:taxon-name-part><tp:taxon-name-part taxon-name-part-type="species">indica</tp:taxon-name-part></tp:taxon-name></italic> (Burm. f.) Merill from India- A New Record.</article-title><source>Journal on New Biological Reports</source><volume>2</volume>(<issue>1</issue>): <fpage>64</fpage>–<lpage>66</lpage>.</mixed-citation></ref></ref-list></tp:taxon-treatment>
