# Supplementary material for: ﻿Systematic revision of species of Atractilina and Spiropes hyperparasitic on Meliolales (Ascomycota) in the tropics
Source: MycoKeys. 2024 Apr 11;103:167–213. doi: 10.3897/mycokeys.103.115799 (PMC11031638; doi:10.3897/mycokeys.103.115799)
Supplement: XML Treatment for Spiropes palmetto [file mycokeys.103.115799-treatment20.xml]

<!DOCTYPE tp:taxon-treatment
  PUBLIC "-//TaxonX//DTD Taxonomic Treatment Publishing DTD v0 20100105//EN" "tax-treatment-NSO.dtd">
<tp:taxon-treatment xmlns:tp="http://www.plazi.org/taxpub"><tp:treatment-meta><kwd-group><label>Taxon classification</label><kwd>
                  <named-content content-type="kingdom">Fungi</named-content>
                </kwd><kwd>
                  <named-content content-type="order">Meliolales</named-content>
                </kwd><kwd>
                  <named-content content-type="phylum">Ascomycota</named-content>
                </kwd></kwd-group><mixed-citation publication-type="journal"><person-group><name><surname>Bermúdez-Cova</surname><given-names>Miguel A.</given-names></name><name><surname>Hofmann</surname><given-names>Tina A.</given-names></name><name><surname>Yorou</surname><given-names>Nourou S.</given-names></name><name><surname>Piepenbring</surname><given-names>Meike</given-names></name></person-group><article-title>﻿Systematic revision of species of <italic><tp:taxon-name><tp:taxon-name-part taxon-name-part-type="genus" reg="Atractilina">Atractilina</tp:taxon-name-part></tp:taxon-name></italic> and <italic><tp:taxon-name><tp:taxon-name-part taxon-name-part-type="genus" reg="Spiropes">Spiropes</tp:taxon-name-part></tp:taxon-name></italic> hyperparasitic on <tp:taxon-name><tp:taxon-name-part taxon-name-part-type="order">Meliolales</tp:taxon-name-part></tp:taxon-name> (<tp:taxon-name><tp:taxon-name-part taxon-name-part-type="phylum">Ascomycota</tp:taxon-name-part></tp:taxon-name>) in the tropics</article-title><source>MycoKeys</source><day>11</day><month>04</month><year>2024</year><volume>103</volume><fpage>167</fpage><lpage>213</lpage><pub-id pub-id-type="doi">10.3897/mycokeys.103.115799</pub-id></mixed-citation></tp:treatment-meta><tp:nomenclature><label>﻿</label><tp:taxon-name>
                <object-id xmlns:xlink="http://www.w3.org/1999/xlink" content-type="arpha" xlink:type="simple">AABBD47C-EB40-5233-B327-BAC226D7CFBF</object-id>
                <tp:taxon-name-part taxon-name-part-type="genus" reg="Spiropes">Spiropes</tp:taxon-name-part>
                <tp:taxon-name-part taxon-name-part-type="species" reg="palmetto">palmetto</tp:taxon-name-part>
              </tp:taxon-name><tp:taxon-authority>(W.R. Gerard) M.B. Ellis, Mycol. Pap. 114: 16, 1968</tp:taxon-authority><xref ref-type="fig" rid="F19">Fig. 19</xref><tp:nomenclature-citation-list><tp:nomenclature-citation><tp:taxon-name>
                    <tp:taxon-name-part taxon-name-part-type="genus" reg="Helminthosporium"/>
                    <tp:taxon-name-part taxon-name-part-type="species" reg="palmetto"/>
                  </tp:taxon-name><comment>≡ <tp:taxon-name><tp:taxon-name-part taxon-name-part-type="genus" reg="Helminthosporium">Helminthosporium</tp:taxon-name-part><tp:taxon-name-part taxon-name-part-type="species" reg="palmetto">palmetto</tp:taxon-name-part></tp:taxon-name> W.R. Gerard, Grevillea 17(83): 68, 1889. </comment></tp:nomenclature-citation><tp:nomenclature-citation><tp:taxon-name>
                    <tp:taxon-name-part taxon-name-part-type="genus" reg="Pleurophragmium"/>
                    <tp:taxon-name-part taxon-name-part-type="species" reg="palmetto"/>
                  </tp:taxon-name><comment>≡ <tp:taxon-name><tp:taxon-name-part taxon-name-part-type="genus" reg="Pleurophragmium">Pleurophragmium</tp:taxon-name-part><tp:taxon-name-part taxon-name-part-type="species" reg="palmetto">palmetto</tp:taxon-name-part></tp:taxon-name> (W.R. Gerard) S. Hughes, Can. J. Bot. 36: 778, 1958. </comment></tp:nomenclature-citation></tp:nomenclature-citation-list></tp:nomenclature><tp:treatment-sec sec-type="description" id="SECID0ECMAK"><title>Description.</title><p><bold><italic>Colonies</italic></bold> effuse, dark brown to black, hairy. <bold><italic>Hyphae</italic></bold> superficial, branched, anastomosing, septate, 1–4 µm wide, pale olivaceous-brown, smooth. <bold><italic>Conidiophores</italic></bold> arising singly or in groups, as terminal and lateral branches on the hyphae, erect, straight or flexuous, septate, up to 400 µm long, 6–10 µm thick, dark brown, paler towards the apex, smooth, with scattered conidial scars. <bold><italic>Conidia</italic></bold> solitary, obclavate to fusiform, rostrate, with 2 septa delimiting a barrel-shaped central cell and often with an additional dark central pseudoseptum, (27–)30–46 × (7–)9–12(–15) µm, 3–5 µm wide at the truncate base, brown, middle cells pale brown, smooth as seen by <abbrev xmlns:xlink="http://www.w3.org/1999/xlink" xlink:title="light microscopy" id="ABBRID0EWMAK" xlink:type="simple">LM</abbrev> and <abbrev xmlns:xlink="http://www.w3.org/1999/xlink" xlink:title="scanning electron microscopy" id="ABBRID0E1MAK" xlink:type="simple">SEM</abbrev>.</p></tp:treatment-sec><tp:treatment-sec sec-type="material" id="SECID0E5MAK"><title>Specimens examined.</title><p>On <italic><tp:taxon-name><tp:taxon-name-part taxon-name-part-type="genus" reg="Meliola">Meliola</tp:taxon-name-part></tp:taxon-name></italic> sp. on leaves of <italic><tp:taxon-name><tp:taxon-name-part taxon-name-part-type="genus" reg="Elaeis">Elaeis</tp:taxon-name-part><tp:taxon-name-part taxon-name-part-type="species" reg="guineensis">guineensis</tp:taxon-name-part></tp:taxon-name></italic> (<tp:taxon-name><tp:taxon-name-part taxon-name-part-type="family">Arecaceae</tp:taxon-name-part></tp:taxon-name>), Ghana, Apremodo, 1949, S.J. Hughes 534 (IMI 38617); on <italic><tp:taxon-name><tp:taxon-name-part taxon-name-part-type="genus" reg="Meliola">Meliola</tp:taxon-name-part></tp:taxon-name></italic> sp. on leaves of <italic><tp:taxon-name><tp:taxon-name-part taxon-name-part-type="genus" reg="Sabal">Sabal</tp:taxon-name-part><tp:taxon-name-part taxon-name-part-type="species" reg="palmetto">palmetto</tp:taxon-name-part></tp:taxon-name></italic> (<tp:taxon-name><tp:taxon-name-part taxon-name-part-type="family">Arecaceae</tp:taxon-name-part></tp:taxon-name>), U.S.A, Louisiana (IMI 10032, type of <italic><tp:taxon-name><tp:taxon-name-part taxon-name-part-type="genus" reg="Helminthosporium">Helminthosporium</tp:taxon-name-part><tp:taxon-name-part taxon-name-part-type="species" reg="palmetto">palmetto</tp:taxon-name-part></tp:taxon-name></italic>).</p></tp:treatment-sec><tp:treatment-sec sec-type="Illustrations" id="SECID0E4OAK"><title>Illustrations.</title><p>This species was illustrated by <xref ref-type="bibr" rid="B21">Ellis (1968)</xref>.</p></tp:treatment-sec><tp:treatment-sec sec-type="distribution" id="SECID0EHPAK"><title>Known hosts and distribution.</title><p>On colonies of <italic><tp:taxon-name><tp:taxon-name-part taxon-name-part-type="genus" reg="Irenopsis">Irenopsis</tp:taxon-name-part></tp:taxon-name></italic> spp. and <italic><tp:taxon-name><tp:taxon-name-part taxon-name-part-type="genus" reg="Meliola">Meliola</tp:taxon-name-part></tp:taxon-name></italic> spp. on living leaves of various plants in Ghana, Malaysia, New Zealand, Puerto Rico, Sierra Leone and the U.S.A. (<xref ref-type="bibr" rid="B21">Ellis 1968</xref>).</p><fig id="F19" position="float" orientation="portrait"><object-id xmlns:xlink="http://www.w3.org/1999/xlink" content-type="doi" xlink:type="simple">10.3897/mycokeys.103.115799.figure19</object-id><object-id xmlns:xlink="http://www.w3.org/1999/xlink" content-type="arpha" xlink:type="simple">05CD97C9-2A18-5A23-B619-CFE484BF4F63</object-id><label>Figure 19.</label><caption><p><italic><tp:taxon-name><tp:taxon-name-part taxon-name-part-type="genus" reg="Spiropes">Spiropes</tp:taxon-name-part><tp:taxon-name-part taxon-name-part-type="species" reg="palmetto">palmetto</tp:taxon-name-part></tp:taxon-name></italic> (IMI 10032) <bold>a</bold> conidiophore growing on a hypha of <italic><tp:taxon-name><tp:taxon-name-part taxon-name-part-type="genus" reg="Meliola">Meliola</tp:taxon-name-part></tp:taxon-name></italic> sp., shown in optical section <bold>b</bold> conidia shown in optical section. The thickness of the walls is only shown in the two last drawings <bold>c, d</bold> as seen by <abbrev xmlns:xlink="http://www.w3.org/1999/xlink" xlink:title="scanning electron microscopy" id="ABBRID0E6QAK" xlink:type="simple">SEM</abbrev><bold>c</bold> part of a conidiophore with a scar <bold>d</bold> conidium. Scale bars: 7 μm (<bold>a</bold>); 5 μm (<bold>b</bold>); 6 μm (<bold>c</bold>); 7 μm (<bold>d</bold>).</p></caption><graphic xmlns:xlink="http://www.w3.org/1999/xlink" xlink:href="mycokeys-103-167-g019.jpg" position="float" orientation="portrait" xlink:type="simple" id="oo_1024020.jpg"><uri content-type="original_file" xlink:type="simple">https://binary.pensoft.net/fig/1024020</uri></graphic></fig></tp:treatment-sec><tp:treatment-sec sec-type="notes" id="SECID0EURAK"><title>Notes.</title><p><italic><tp:taxon-name><tp:taxon-name-part taxon-name-part-type="genus" reg="Spiropes">Spiropes</tp:taxon-name-part><tp:taxon-name-part taxon-name-part-type="species" reg="palmetto">palmetto</tp:taxon-name-part></tp:taxon-name></italic> can be easily recognised by the presence of conidia with two septa that delimit a barrel-shaped central cell and with a dark central pseudoseptum (<xref ref-type="bibr" rid="B21">Ellis 1968</xref>).</p></tp:treatment-sec><ref-list><ref id="B21"><mixed-citation xmlns:xlink="http://www.w3.org/1999/xlink" xlink:type="simple"><person-group><name name-style="western"><surname>Ellis</surname><given-names>MB</given-names></name></person-group> (<year>1968</year>) <article-title>Dematiaceous <tp:taxon-name><tp:taxon-name-part taxon-name-part-type="above-genus">Hyphomycetes</tp:taxon-name-part></tp:taxon-name>. IX. <italic><tp:taxon-name><tp:taxon-name-part taxon-name-part-type="genus">Spiropes</tp:taxon-name-part></tp:taxon-name></italic> and <italic><tp:taxon-name><tp:taxon-name-part taxon-name-part-type="genus">Pleurophragmium</tp:taxon-name-part></tp:taxon-name></italic>.</article-title><source>Mycological Papers</source><volume>114</volume>: <fpage>1</fpage>–<lpage>44</lpage>.</mixed-citation></ref></ref-list></tp:taxon-treatment>
