# Supplementary material for: ﻿Systematic revision of species of Atractilina and Spiropes hyperparasitic on Meliolales (Ascomycota) in the tropics
Source: MycoKeys. 2024 Apr 11;103:167–213. doi: 10.3897/mycokeys.103.115799 (PMC11031638; doi:10.3897/mycokeys.103.115799)
Supplement: XML Treatment for Spiropes penicillium [file mycokeys.103.115799-treatment21.xml]

<!DOCTYPE tp:taxon-treatment
  PUBLIC "-//TaxonX//DTD Taxonomic Treatment Publishing DTD v0 20100105//EN" "tax-treatment-NSO.dtd">
<tp:taxon-treatment xmlns:tp="http://www.plazi.org/taxpub"><tp:treatment-meta><kwd-group><label>Taxon classification</label><kwd>
                  <named-content content-type="kingdom">Fungi</named-content>
                </kwd><kwd>
                  <named-content content-type="order">Meliolales</named-content>
                </kwd><kwd>
                  <named-content content-type="phylum">Ascomycota</named-content>
                </kwd></kwd-group><mixed-citation publication-type="journal"><person-group><name><surname>Bermúdez-Cova</surname><given-names>Miguel A.</given-names></name><name><surname>Hofmann</surname><given-names>Tina A.</given-names></name><name><surname>Yorou</surname><given-names>Nourou S.</given-names></name><name><surname>Piepenbring</surname><given-names>Meike</given-names></name></person-group><article-title>﻿Systematic revision of species of <italic><tp:taxon-name><tp:taxon-name-part taxon-name-part-type="genus" reg="Atractilina">Atractilina</tp:taxon-name-part></tp:taxon-name></italic> and <italic><tp:taxon-name><tp:taxon-name-part taxon-name-part-type="genus" reg="Spiropes">Spiropes</tp:taxon-name-part></tp:taxon-name></italic> hyperparasitic on <tp:taxon-name><tp:taxon-name-part taxon-name-part-type="order">Meliolales</tp:taxon-name-part></tp:taxon-name> (<tp:taxon-name><tp:taxon-name-part taxon-name-part-type="phylum">Ascomycota</tp:taxon-name-part></tp:taxon-name>) in the tropics</article-title><source>MycoKeys</source><day>11</day><month>04</month><year>2024</year><volume>103</volume><fpage>167</fpage><lpage>213</lpage><pub-id pub-id-type="doi">10.3897/mycokeys.103.115799</pub-id></mixed-citation></tp:treatment-meta><tp:nomenclature><label>﻿</label><tp:taxon-name>
                <object-id xmlns:xlink="http://www.w3.org/1999/xlink" content-type="arpha" xlink:type="simple">225E7953-1A32-506E-9CDE-60A0E2F603A3</object-id>
                <tp:taxon-name-part taxon-name-part-type="genus" reg="Spiropes">Spiropes</tp:taxon-name-part>
                <tp:taxon-name-part taxon-name-part-type="species" reg="penicillium">penicillium</tp:taxon-name-part>
              </tp:taxon-name><tp:taxon-authority>(Speg.) M.B. Ellis, Mycol. Pap. 114: 23, 1968</tp:taxon-authority><xref ref-type="fig" rid="F20">Fig. 20</xref><tp:nomenclature-citation-list><tp:nomenclature-citation><tp:taxon-name>
                    <tp:taxon-name-part taxon-name-part-type="genus" reg="Podosporium"/>
                    <tp:taxon-name-part taxon-name-part-type="species" reg="penicillium"/>
                  </tp:taxon-name><comment>≡ <tp:taxon-name><tp:taxon-name-part taxon-name-part-type="genus" reg="Podosporium">Podosporium</tp:taxon-name-part><tp:taxon-name-part taxon-name-part-type="species" reg="penicillium">penicillium</tp:taxon-name-part></tp:taxon-name> Speg., Boln. Acad. nac. Cienc. Córdoba 11: 618, 1889. </comment></tp:nomenclature-citation><tp:nomenclature-citation><tp:taxon-name>
                    <tp:taxon-name-part taxon-name-part-type="genus" reg="Arthrobotryum"/>
                    <tp:taxon-name-part taxon-name-part-type="species" reg="penicillium"/>
                  </tp:taxon-name><comment>≡ <tp:taxon-name><tp:taxon-name-part taxon-name-part-type="genus" reg="Arthrobotryum">Arthrobotryum</tp:taxon-name-part><tp:taxon-name-part taxon-name-part-type="species" reg="penicillium">penicillium</tp:taxon-name-part></tp:taxon-name> (Speg.) F. Stevens, Bot. Gaz. 65: 238, 1918. </comment></tp:nomenclature-citation><tp:nomenclature-citation><tp:taxon-name>
                    <tp:taxon-name-part taxon-name-part-type="genus" reg="Arthrobotryum"/>
                    <tp:taxon-name-part taxon-name-part-type="species" reg="strychni"/>
                  </tp:taxon-name><comment>= <tp:taxon-name><tp:taxon-name-part taxon-name-part-type="genus" reg="Arthrobotryum">Arthrobotryum</tp:taxon-name-part><tp:taxon-name-part taxon-name-part-type="species" reg="strychni">strychni</tp:taxon-name-part></tp:taxon-name> Henn., Hedwigia 43: 397, 1904. </comment></tp:nomenclature-citation><tp:nomenclature-citation><tp:taxon-name>
                    <tp:taxon-name-part taxon-name-part-type="genus" reg="Podosporium"/>
                    <tp:taxon-name-part taxon-name-part-type="species" reg="strychni"/>
                  </tp:taxon-name><comment>≡ <tp:taxon-name><tp:taxon-name-part taxon-name-part-type="genus" reg="Podosporium">Podosporium</tp:taxon-name-part><tp:taxon-name-part taxon-name-part-type="species" reg="strychni">strychni</tp:taxon-name-part></tp:taxon-name> (Henn.) Cif., Sydowia 9: 311, 1955. </comment></tp:nomenclature-citation><tp:nomenclature-citation><tp:taxon-name>
                    <tp:taxon-name-part taxon-name-part-type="genus" reg="Arthrobotryum"/>
                    <tp:taxon-name-part taxon-name-part-type="species" reg="glabroides"/>
                  </tp:taxon-name><comment>= <tp:taxon-name><tp:taxon-name-part taxon-name-part-type="genus" reg="Arthrobotryum">Arthrobotryum</tp:taxon-name-part><tp:taxon-name-part taxon-name-part-type="species" reg="glabroides">glabroides</tp:taxon-name-part></tp:taxon-name> F. Stevens, Bot. Gaz. 65: 237, 1918. </comment></tp:nomenclature-citation><tp:nomenclature-citation><tp:taxon-name>
                    <tp:taxon-name-part taxon-name-part-type="genus" reg="Podosporium"/>
                    <tp:taxon-name-part taxon-name-part-type="species" reg="glabroides"/>
                  </tp:taxon-name><comment>≡ <tp:taxon-name><tp:taxon-name-part taxon-name-part-type="genus" reg="Podosporium">Podosporium</tp:taxon-name-part><tp:taxon-name-part taxon-name-part-type="species" reg="glabroides">glabroides</tp:taxon-name-part></tp:taxon-name> (F. Stevens) Cif., Sydowia 9: 309, 1955. </comment></tp:nomenclature-citation></tp:nomenclature-citation-list></tp:nomenclature><tp:treatment-sec sec-type="description" id="SECID0EBWAK"><title>Description.</title><p><bold><italic>Colonies</italic></bold> effuse, yellowish to dark olivaceous-brown, velvety, with tightly packed hyphae that form large, erect, dark synnemata clearly visible under the stereomicroscope. A bright yellow pigment diffuses out when colonies are mounted in lactic acid or lacto-phenol. <bold><italic>Hyphae</italic></bold> superficial, branched, septate, 1–2 µm wide, yellowish, pale olive, smooth. <bold><italic>Conidiophores</italic></bold> tightly packed to form dark brown to blackish synnemata up to 650 µm long, 10–40 µm thick, often splaying out to a width of 100 µm at the apex. Individual hyphae straight or flexuous, cylindrical, 1–2 µm thick near the base, 2–3.5 µm thick near the apex, pale olivaceous-brown, smooth, with numerous small conidial scars. <bold><italic>Conidia</italic></bold> solitary, fusiform or occasionally almost cylindrical, mostly 3(–5)–septate, 16–23(–37) × (3–)3.5–5(–7) µm, tapering to about 1 µm at the apex and base, middle cells pale brown, the cells at each end paler, surface wrinkled or verruculose. As seen by <abbrev xmlns:xlink="http://www.w3.org/1999/xlink" xlink:title="scanning electron microscopy" id="ABBRID0EVWAK" xlink:type="simple">SEM</abbrev>, the ornamentation of the spores is distinctly reticulated, with thin to thick networks that can form ridges-like structures.</p></tp:treatment-sec><tp:treatment-sec sec-type="Specimen examined" id="SECID0EZWAK"><title>Specimen examined.</title><p>On <italic><tp:taxon-name><tp:taxon-name-part taxon-name-part-type="genus" reg="Meliola">Meliola</tp:taxon-name-part><tp:taxon-name-part taxon-name-part-type="species" reg="calva">calva</tp:taxon-name-part></tp:taxon-name></italic> on leaves of <tp:taxon-name><tp:taxon-name-part taxon-name-part-type="family">Lauraceae</tp:taxon-name-part></tp:taxon-name>, Brasil, S. Paulo, Apiahy, 1881, J. Puiggari 1483 (IMI 131184, type of <italic><tp:taxon-name><tp:taxon-name-part taxon-name-part-type="genus" reg="Podosporium">Podosporium</tp:taxon-name-part><tp:taxon-name-part taxon-name-part-type="species" reg="penicillium">penicillium</tp:taxon-name-part></tp:taxon-name></italic>); on <italic><tp:taxon-name><tp:taxon-name-part taxon-name-part-type="genus" reg="Meliola">Meliola</tp:taxon-name-part></tp:taxon-name></italic> sp. on leaves of <italic><tp:taxon-name><tp:taxon-name-part taxon-name-part-type="genus" reg="Oxyanthus">Oxyanthus</tp:taxon-name-part></tp:taxon-name></italic> sp. (<tp:taxon-name><tp:taxon-name-part taxon-name-part-type="family">Rubiaceae</tp:taxon-name-part></tp:taxon-name>), Sierra Leone, 1951, D.S. Rennis (IMI 51664).</p></tp:treatment-sec><tp:treatment-sec sec-type="Illustrations" id="SECID0ENYAK"><title>Illustrations.</title><p>This species was illustrated by <xref ref-type="bibr" rid="B21">Ellis (1968)</xref>.</p></tp:treatment-sec><tp:treatment-sec sec-type="distribution" id="SECID0EXYAK"><title>Known hosts and distribution.</title><p>On colonies of <italic><tp:taxon-name><tp:taxon-name-part taxon-name-part-type="genus" reg="Asteridiella">Asteridiella</tp:taxon-name-part></tp:taxon-name></italic> spp. and <italic><tp:taxon-name><tp:taxon-name-part taxon-name-part-type="genus" reg="Meliola">Meliola</tp:taxon-name-part></tp:taxon-name></italic> spp. on living leaves of various plants in Brazil, Congo, Costa Rica, Ghana, Ivory Coast, Nigeria, Sierra Leone and Uganda (<xref ref-type="bibr" rid="B21">Ellis 1968</xref>).</p><fig id="F20" position="float" orientation="portrait"><object-id xmlns:xlink="http://www.w3.org/1999/xlink" content-type="doi" xlink:type="simple">10.3897/mycokeys.103.115799.figure20</object-id><object-id xmlns:xlink="http://www.w3.org/1999/xlink" content-type="arpha" xlink:type="simple">F2E682EB-7AB4-50BA-A84C-8C0A81A90BE8</object-id><label>Figure 20.</label><caption><p><italic><tp:taxon-name><tp:taxon-name-part taxon-name-part-type="genus" reg="Spiropes">Spiropes</tp:taxon-name-part><tp:taxon-name-part taxon-name-part-type="species" reg="penicillium">penicillium</tp:taxon-name-part></tp:taxon-name></italic> (IMI 51664) <bold>a</bold> conidiophores with scars (the thickness of the wall is shown on the right-handed drawing) <bold>b</bold> conidia shown in optical section (first two left-hand drawings) and as seen by <abbrev xmlns:xlink="http://www.w3.org/1999/xlink" xlink:title="scanning electron microscopy" id="ABBRID0EG1AK" xlink:type="simple">SEM</abbrev><bold>c, d</bold> as seen by <abbrev xmlns:xlink="http://www.w3.org/1999/xlink" xlink:title="scanning electron microscopy" id="ABBRID0EM1AK" xlink:type="simple">SEM</abbrev><bold>c</bold> tips of conidiophores with scars <bold>d</bold> conidia. Scale bars: 5 μm (<bold>a</bold>); 2.5 μm (<bold>b</bold>); 3 μm (<bold>c</bold>); 5 μm (<bold>d</bold>).</p></caption><graphic xmlns:xlink="http://www.w3.org/1999/xlink" xlink:href="mycokeys-103-167-g020.jpg" position="float" orientation="portrait" xlink:type="simple" id="oo_1024021.jpg"><uri content-type="original_file" xlink:type="simple">https://binary.pensoft.net/fig/1024021</uri></graphic></fig></tp:treatment-sec><tp:treatment-sec sec-type="notes" id="SECID0EB2AK"><title>Notes.</title><p><italic><tp:taxon-name><tp:taxon-name-part taxon-name-part-type="genus" reg="Spiropes">Spiropes</tp:taxon-name-part><tp:taxon-name-part taxon-name-part-type="species" reg="penicillium">penicillium</tp:taxon-name-part></tp:taxon-name></italic> is easily distinguishable from other known synnematous species of the genus <italic><tp:taxon-name><tp:taxon-name-part taxon-name-part-type="genus" reg="Spiropes">Spiropes</tp:taxon-name-part></tp:taxon-name></italic> by the presence of fusiform to cylindrical conidia without rostra. In addition, a bright yellow pigment diffuses out of the cells when colonies are mounted in lactic acid or lacto-phenol (<xref ref-type="bibr" rid="B21">Ellis 1968</xref>).</p></tp:treatment-sec><ref-list><ref id="B21"><mixed-citation xmlns:xlink="http://www.w3.org/1999/xlink" xlink:type="simple"><person-group><name name-style="western"><surname>Ellis</surname><given-names>MB</given-names></name></person-group> (<year>1968</year>) <article-title>Dematiaceous <tp:taxon-name><tp:taxon-name-part taxon-name-part-type="above-genus">Hyphomycetes</tp:taxon-name-part></tp:taxon-name>. IX. <italic><tp:taxon-name><tp:taxon-name-part taxon-name-part-type="genus">Spiropes</tp:taxon-name-part></tp:taxon-name></italic> and <italic><tp:taxon-name><tp:taxon-name-part taxon-name-part-type="genus">Pleurophragmium</tp:taxon-name-part></tp:taxon-name></italic>.</article-title><source>Mycological Papers</source><volume>114</volume>: <fpage>1</fpage>–<lpage>44</lpage>.</mixed-citation></ref></ref-list></tp:taxon-treatment>
